# Supplementary material for: Identification and characterization of microRNAs in tree peony during chilling induced dormancy release by high-throughput sequencing
Source: Sci Rep. 2018 Mar 14;8:4537. doi: 10.1038/s41598-018-22415-5 (PMC5852092; doi:10.1038/s41598-018-22415-5)
Supplement: Supplementary file 3 — Additional file 1 [file 41598_2018_22415_MOESM3_ESM.xlsx]

## Sheet: Additional file 1
Supplementary information Identification and characterization of microRNAs in Paoenia suffruticosa during chilling induced dormancy release by high-throughput sequencing Yuxi Zhang¶, Yanyan Wang¶, Xuekai Gao, Chunying Liu, Shupeng Gai* College of Life Sciences, Qingdao Agricultural University, Key Lab of Plant Biotechnology in Universities of Shandong Province, Changcheng Road 700, Qingdao, China…
Additional file 1 miRNAs with unique sequence annotated in miRBase in three libraries
sequecing ID	length	number	sequence	miRNA	name
peony_peony1_166877	20	10	AGGCTGTGATGTTTGAAACT	miRNA	miR1167
peony_peony1_229551	21	1	AGGCTGTGATGTTTGAAACTA	miRNA	miR1167
peony_peony1_488583	22	1	GAGGCTGTGATGTTTGAAACTA	miRNA	miR1167
peony_peony1_517436	24	1	AGGCTGTGATGTTTGAAACTACCT	miRNA	miR1167
peony_peony1_557001	22	2	AGGCTGTGATGTTTGAAACTAC	miRNA	miR1167
peony_peony1_573585	18	2	AGGCTGTGATGTTTGAAA	miRNA	miR1167
peony_peony1_1035118	20	1	AGGCTGGGATGTTTGAAACT	miRNA	miR1167
peony_peony1_1039087	19	2	AGGCTGTGATGTTTGAAAC	miRNA	miR1167
peony_peony1_1115920	20	1	AGGCTGTGATGTTTGAAGCT	miRNA	miR1167
peony_peony1_1490352	20	1	TGAGGCTGTGATGTTTGAAA	miRNA	miR1167
peony_peony1_1494880	20	1	AGGCTGTGATGTTTGAACCA	miRNA	miR1167
peony_peony1_1593820	24	1	AGTGATGTTTGGAACTTGGTTCCC	miRNA	miR1167
peony_peony1_2310491	21	1	AGGCTGTGATGTTTGAAAGAA	miRNA	miR1167
peony_peony1_2349940	21	1	AGGCTGCGATGTTTGAAACTA	miRNA	miR1167
peony_peony1_2632994	19	1	TGAGGCTGTGATGTTTGAA	miRNA	miR1167
peony_peony1_441337	23	6	AGGCTGTGATGTTTGAAACTACC	miRNA	miR1167
peony_peony1_30	23	5269	TTAATCAAGGGAATAGGGGCGCA	miRNA	miR1509b
peony_peony1_3516	23	7	CTAATCAAGGGAATAGGGGCGCA	miRNA	miR1509b
peony_peony1_12123	23	63	TTAATCAAGGGAATAGGGGCGCC	miRNA	miR1509b
peony_peony1_6624	24	1	ATCAAGGGCAAAGGTCATCACTGA	miRNA	miR1509b
peony_peony1_9369	24	111	TTAATCAAGGGAATAGGGGCGCCA	miRNA	miR1509b
peony_peony1_12697	23	36	TTAATCAAGGGCATAGGGGCGCA	miRNA	miR1509b
peony_peony1_16140	24	4	ATTAATCAAGGGAATAGGGGCGCA	miRNA	miR1509b
peony_peony1_19127	22	5	TAATCAAGGGAATAGGGGCGCA	miRNA	miR1509b
peony_peony1_19655	23	6	TTAATCAAGGGAATGGGGGCGCA	miRNA	miR1509b
peony_peony1_20265	23	6	TTAAACAAGGGAATAGGGGCGCA	miRNA	miR1509b
peony_peony1_29338	22	1	TTAATCAAGGGAATAGGTTTTC	miRNA	miR1509b
peony_peony1_30903	23	9	TTAATCAAGGGAATAGGGCCGCA	miRNA	miR1509b
peony_peony1_32684	21	2	TTAATCAAGGGAATAGGGGCG	miRNA	miR1509b
peony_peony1_33323	23	1	TTAAGCAAGGGAATAGGGGCGCT	miRNA	miR1509b
peony_peony1_38323	22	1	TAATCAAGGGGATAGGGGCGCA	miRNA	miR1509b
peony_peony1_41703	23	25	TTAATCAAGGGGATAGGGGCGCA	miRNA	miR1509b
peony_peony1_53616	23	1	TTAATCGAGGGAATAGGGGCGAA	miRNA	miR1509b
peony_peony1_55343	23	8	TTAATCAAGGGAATCGGGGCGCA	miRNA	miR1509b
peony_peony1_57801	23	6	TTAATCAAGGCAATAGGGGCGCA	miRNA	miR1509b
peony_peony1_59384	21	2	TTAATCAAGGGAATAGGTTTT	miRNA	miR1509b
peony_peony1_63332	23	25	TTAATCACGGGAATAGGGGCGCA	miRNA	miR1509b
peony_peony1_67139	19	7	TTAATCAAGGGAATAGTTC	miRNA	miR1509b
peony_peony1_70628	21	1	TTAATCAAGGGAATAGGTTCA	miRNA	miR1509b
peony_peony1_77201	23	8	TTAATCAAGGGAACAGGGGCGCA	miRNA	miR1509b
peony_peony1_82061	23	1	TTAATCAAGGGAATAGGTACTCA	miRNA	miR1509b
peony_peony1_82530	23	6	TTAATCCAGGGAATAGGGGCGCA	miRNA	miR1509b
peony_peony1_82580	23	45	TTAATCAAGGGAATAGGGGCCCA	miRNA	miR1509b
peony_peony1_84585	18	6	TTAATCAAGGGAATAGTT	miRNA	miR1509b
peony_peony1_111085	22	5	TAATCAAGGAAATAGGGGTGCA	miRNA	miR1509b
peony_peony1_114025	23	23	TTAATCAAGGGAATAGGCGCGCA	miRNA	miR1509b
peony_peony1_114086	23	14	TTAATCAAGGGTATAGGGGCGCA	miRNA	miR1509b
peony_peony1_117170	22	1	TTAATCAAGGGAATAGTTTTCT	miRNA	miR1509b
peony_peony1_124695	23	14	TTAATCAAGGGAATAGCGGCGCA	miRNA	miR1509b
peony_peony1_125155	23	9	TTACTCAAGGGAATAGGGGCGCA	miRNA	miR1509b
peony_peony1_126295	23	9	TTAATCAAGGGAATAGGAGCGCA	miRNA	miR1509b
peony_peony1_135403	23	26	TTAATCAAGGGAATAGGGACGCA	miRNA	miR1509b
peony_peony1_136951	24	19	TTAATCAAGGGAATAGGGGCGCAA	miRNA	miR1509b
peony_peony1_137267	23	2	TTAATCAAGGAAATAGGGGCGCA	miRNA	miR1509b
peony_peony1_137519	23	50	TTAATCAAGGGAATAGGGGCACA	miRNA	miR1509b
peony_peony1_137846	19	2	TTAATCAAGGGAATATCTC	miRNA	miR1509b
peony_peony1_140088	20	18	TTAATCAAGGGAATAGGGGC	miRNA	miR1509b
peony_peony1_149410	20	2	TTAATCAAGGGAATAGTTTA	miRNA	miR1509b
peony_peony1_159798	24	3	TTAATCAAGGGAATAGGGGCGCCC	miRNA	miR1509b
peony_peony1_169040	22	1	TTTAATCAAGGAAATAGGGGTG	miRNA	miR1509b
peony_peony1_173316	23	8	TTAACCAAGGGAATAGGGGCGCA	miRNA	miR1509b
peony_peony1_229095	20	1	TTAATCAAGGGAATAGGTCT	miRNA	miR1509b
peony_peony1_229421	23	8	TTAATCAAGGGAATAGGGGGGCA	miRNA	miR1509b
peony_peony1_231130	23	1	TTAATCAAGGGAATTGGTGCGCA	miRNA	miR1509b
peony_peony1_232198	23	1	TTAATCAAGGGAATAGGAACGCA	miRNA	miR1509b
peony_peony1_232740	23	12	TTAATCATGGGAATAGGGGCGCA	miRNA	miR1509b
peony_peony1_235623	24	1	CTAATCAAGGGAATAGGGGCGCCA	miRNA	miR1509b
peony_peony1_241751	23	3	TTAATCAAGGGAGTAGGGGCGCA	miRNA	miR1509b
peony_peony1_259534	22	1	TTAATCAAGGGTATAGGGGCCA	miRNA	miR1509b
peony_peony1_263380	24	1	GATCAAGGGAATCGGTGAGACAGA	miRNA	miR1509b
peony_peony1_284388	24	1	TTAATCATGGGAATAGGGGCGCAA	miRNA	miR1509b
peony_peony1_288402	23	1	TTAAACAAGGGAATAGGGGCGCT	miRNA	miR1509b
peony_peony1_299774	23	1	TTAATAAAGGGAATAGGGACGCA	miRNA	miR1509b
peony_peony1_302502	26	1	TTAATCAAGGGAATAGGGGCGTCTTT	miRNA	miR1509b
peony_peony1_306995	23	4	TTAATGAAGGGAATAGGGGCGCA	miRNA	miR1509b
peony_peony1_308904	23	7	TTAATCAAGGGAAGAGGGGCGCA	miRNA	miR1509b
peony_peony1_317944	25	4	TTAATCAAGGGAACAGGGGGCGCCA	miRNA	miR1509b
peony_peony1_317968	23	20	TTAATCAGGGGAATAGGGGCGCA	miRNA	miR1509b
peony_peony1_328078	18	6	TTAATCAAGGGAATAGGC	miRNA	miR1509b
peony_peony1_334125	18	1	TTAATCGAGGGAATAGGG	miRNA	miR1509b
peony_peony1_334881	21	4	TTAATCAAGGGAATAGGGGCA	miRNA	miR1509b
peony_peony1_346181	24	1	TTAATCAAGGGAATAGGGGCCCCA	miRNA	miR1509b
peony_peony1_348065	23	9	TTAAGCAAGGGAATAGGGGCGCA	miRNA	miR1509b
peony_peony1_352329	20	7	TTAATCAAGGGAATAGTTTC	miRNA	miR1509b
peony_peony1_354095	20	2	ATCAAGGGAATAGGGGCGCA	miRNA	miR1509b
peony_peony1_358951	22	4	TTAATCAAGGGAATAGGGGCGA	miRNA	miR1509b
peony_peony1_374546	19	2	TTAATCAAGGGAATATTTT	miRNA	miR1509b
peony_peony1_510165	20	7	TTAATCAAGGGAATAGTTCT	miRNA	miR1509b
peony_peony1_512508	23	1	TTAATCAAGGGAATAGGGGAGCC	miRNA	miR1509b
peony_peony1_516398	22	4	TTAATCAAGGGAATAGGGCGCA	miRNA	miR1509b
peony_peony1_516795	21	1	TTAATCAAGGGAATAGTTTTA	miRNA	miR1509b
peony_peony1_518952	23	7	TTAATCGAGGGAATAGGGGCGCA	miRNA	miR1509b
peony_peony1_530189	24	1	TGAAGGCAATAGGTTTGTGTTGGC	miRNA	miR1509b
peony_peony1_552604	24	4	CTTAATCAAGGGAATAGGGGCGCA	miRNA	miR1509b
peony_peony1_555283	24	3	TTAATCAAGGGAATAGGGGCGCAG	miRNA	miR1509b
peony_peony1_561029	20	1	TTAATCAAGGGAATACTTCA	miRNA	miR1509b
peony_peony1_561101	27	1	TTAATCAAGGGAATAGGGGCGTCACGT	miRNA	miR1509b
peony_peony1_565595	24	1	TTCATCAAGGGAATAGGGGCGCCA	miRNA	miR1509b
peony_peony1_575066	23	6	TTAATCAAGGGAATAGGGGAGCA	miRNA	miR1509b
peony_peony1_576502	23	1	TTAATCAAGGGAATAAGGGCGCT	miRNA	miR1509b
peony_peony1_586952	23	8	TTAATCAAGGGAATAGTGGCGCA	miRNA	miR1509b
peony_peony1_590205	21	1	TTAATCAAGGGAATAGGGTCA	miRNA	miR1509b
peony_peony1_599549	23	1	TTAATCAAGGGGATAGGGGCGCT	miRNA	miR1509b
peony_peony1_636022	23	2	TTAATCAAGGGAATAGCGACGCA	miRNA	miR1509b
peony_peony1_639365	23	1	TTAATCAAGGGAATAGTTCTTTC	miRNA	miR1509b
peony_peony1_644168	21	7	TAATCAAGGAAATAGGGGTGC	miRNA	miR1509b
peony_peony1_644592	23	1	TTAATCAAGGGAATAGGGGCACG	miRNA	miR1509b
peony_peony1_646532	23	12	TTAATCAAGGGAATAGGGGCGAA	miRNA	miR1509b
peony_peony1_652096	23	1	TTAATCAAGGGAATAGGGGTGCG	miRNA	miR1509b
peony_peony1_653493	23	3	TTAATCAAGGGAATAGGGCCACA	miRNA	miR1509b
peony_peony1_654108	23	1	TCAATCAAGGGAATAGGGGCGCG	miRNA	miR1509b
peony_peony1_656959	26	1	TTAATCAAGGGAATAGGGGCGCACCA	miRNA	miR1509b
peony_peony1_663259	29	1	TTAATCAAGGGAATAGGGGCGCAGGGGGC	miRNA	miR1509b
peony_peony1_668941	23	1	TTAATCAAGGGAATAGGGGCTCA	miRNA	miR1509b
peony_peony1_678191	23	1	TTAATCAAGGGAATAGGGGCAGA	miRNA	miR1509b
peony_peony1_680189	23	5	TTAATCAAGGTAATAGGGGCGCA	miRNA	miR1509b
peony_peony1_687021	25	1	TTAATCAAGGGAATAGGGGCGCACA	miRNA	miR1509b
peony_peony1_702691	25	1	CATTAATCAAGGGAATAGGGGCGCA	miRNA	miR1509b
peony_peony1_719381	23	1	TTAATCAAGGGACTAGGGGCACA	miRNA	miR1509b
peony_peony1_720382	22	1	TTAATCAAGGGAATAGTTTTTT	miRNA	miR1509b
peony_peony1_726750	25	1	TTAATCAAGGGAATAGGGGCGCAAA	miRNA	miR1509b
peony_peony1_727549	24	5	TTAATCAAGGGAATAGGGGCGCAC	miRNA	miR1509b
peony_peony1_735430	23	1	TTAATCACGGGAATAGGTGCGCA	miRNA	miR1509b
peony_peony1_762306	20	3	TTAATCAAGGGAATAGTTTT	miRNA	miR1509b
peony_peony1_764262	23	1	TTAATCAAGGGAATAGGGCCGCC	miRNA	miR1509b
peony_peony1_767491	23	4	TTCATCAAGGGAATAGGGGCGCA	miRNA	miR1509b
peony_peony1_779489	22	1	TAATCAAGGGGATAGGGGCGCC	miRNA	miR1509b
peony_peony1_782220	23	1	TTAATCAAGGGAATAGAGGCGCG	miRNA	miR1509b
peony_peony1_783370	23	1	TTAATCAAGGGGATAGGAGCGCA	miRNA	miR1509b
peony_peony1_1037383	20	1	TTAATCAAGGGAATAGTCAC	miRNA	miR1509b
peony_peony1_1042529	24	3	TTAATCAAGGGAATAGGGACGCCA	miRNA	miR1509b
peony_peony1_1043970	23	1	TTAATCACGGGAATAGGGCCGCA	miRNA	miR1509b
peony_peony1_1049488	23	1	TTAATCGAGGGAATAGGGGCGCT	miRNA	miR1509b
peony_peony1_1070352	20	1	TTAATCAAGGGAATAATTCT	miRNA	miR1509b
peony_peony1_1072709	20	3	TTAATCAAGGGAATAGGTTC	miRNA	miR1509b
peony_peony1_1074890	21	1	AATCAAGGGAATAGGGGCACA	miRNA	miR1509b
peony_peony1_1075070	22	1	TTAATCAAGGGAATAGGAGCGC	miRNA	miR1509b
peony_peony1_1079762	20	2	TTAATCAAGGGAATAGGTTT	miRNA	miR1509b
peony_peony1_1086990	23	1	TTAATCAAGGGAATAGGGGCCCC	miRNA	miR1509b
peony_peony1_1090395	25	1	TTAATCAAGGGAATAGGGGCGTTTC	miRNA	miR1509b
peony_peony1_1113345	19	1	TTAATCAAGGGAATAGTCC	miRNA	miR1509b
peony_peony1_1120259	24	2	TTAATCAAGGGAATAGGGGCGCGA	miRNA	miR1509b
peony_peony1_1125423	23	1	TTAATCAAGGGAATAGGGGCCAA	miRNA	miR1509b
peony_peony1_1130787	19	1	TTAATCAAGGGAATAGGGG	miRNA	miR1509b
peony_peony1_1143764	23	1	TTAATCAGGGGAATAGTTGCGCA	miRNA	miR1509b
peony_peony1_1151083	23	3	TTAATAAAGGGAATAGGGGCGCA	miRNA	miR1509b
peony_peony1_1161771	20	1	TAATCAAGGGAATAGTTTTT	miRNA	miR1509b
peony_peony1_1162921	25	1	TTAATCAAGGGAATAGGGGCGCTTT	miRNA	miR1509b
peony_peony1_1174153	20	1	TTAATCAAGGGAATATTTTT	miRNA	miR1509b
peony_peony1_1198519	20	1	TTAATCAAGGGAATATCTCA	miRNA	miR1509b
peony_peony1_1215423	23	1	TTAATCAAGGGAATCGGGGCGCG	miRNA	miR1509b
peony_peony1_1222354	24	1	TTAATCAAGGGAATGGGGGCGCCA	miRNA	miR1509b
peony_peony1_1224410	26	1	CCGTTAATCAAGGGAATAGGGGCGCA	miRNA	miR1509b
peony_peony1_1225519	22	1	TAAAGGGAACAGGTTTATTGTC	miRNA	miR1509b
peony_peony1_1227432	23	1	TTAATCAAGGGTATAGGGGCGAA	miRNA	miR1509b
peony_peony1_1231121	26	1	TTAATCAAGGGAATAGGGGCGCAACT	miRNA	miR1509b
peony_peony1_1237099	23	1	TTAATCAAGGGCATAGGGGCGGA	miRNA	miR1509b
peony_peony1_1237785	23	2	TTAGTCAAGGGAATAGGGACGCA	miRNA	miR1509b
peony_peony1_1263790	23	4	TTAATCAAGGGAATAAGGGCGCA	miRNA	miR1509b
peony_peony1_1270698	22	4	TTAATCAAGGGAATAGGAGCCA	miRNA	miR1509b
peony_peony1_1286179	26	1	TCTTAATCAAGGGAATAGGGGCGCAA	miRNA	miR1509b
peony_peony1_1295348	23	1	TTAATCAAGGGAATAGGGGGGCG	miRNA	miR1509b
peony_peony1_1327088	23	1	TTAATCAAGGGAATAGAGGCGCA	miRNA	miR1509b
peony_peony1_1328601	20	2	TTAATCAAGGGAATATTTCA	miRNA	miR1509b
peony_peony1_1334668	24	1	TAATCAAGGGAATAGGGGCGCATC	miRNA	miR1509b
peony_peony1_1342107	22	1	TTAATCAAGGGAATATTTCTTC	miRNA	miR1509b
peony_peony1_1357148	21	1	TTAATCAAGGGAATAGTTTTT	miRNA	miR1509b
peony_peony1_1363363	24	1	TTAATCAAGGGAATAGGCGCGCCC	miRNA	miR1509b
peony_peony1_1372756	24	1	TTAATCAGGGGAATAGGGGCGCCA	miRNA	miR1509b
peony_peony1_1389347	23	1	CTAATCAAGGGAATAGGGGCTCA	miRNA	miR1509b
peony_peony1_1393498	18	1	TTTATCAAGGGAATAGGG	miRNA	miR1509b
peony_peony1_1418811	24	2	TTAGTCAAGGGAATAGGGGCGCCA	miRNA	miR1509b
peony_peony1_1425222	21	1	TTAATCAAGGGAATAGTTTAT	miRNA	miR1509b
peony_peony1_1426360	21	1	TTAATCAAGGGAATAGCGGCA	miRNA	miR1509b
peony_peony1_1443416	23	1	TTAATCAAGGGAATAAGGGGGCA	miRNA	miR1509b
peony_peony1_1453487	23	3	TTAATCAAGGGAATACGGGCGCA	miRNA	miR1509b
peony_peony1_1462990	23	1	TTACTCAAGGGAATAGGCGGGCA	miRNA	miR1509b
peony_peony1_1472555	23	1	TTAATCAAGGGAATAGGTTAACT	miRNA	miR1509b
peony_peony1_1478364	23	1	TAATCAAGGGAATAGGGGCGCCA	miRNA	miR1509b
peony_peony1_1489984	23	1	ATTAATCAAGGGAATAGGGGCGC	miRNA	miR1509b
peony_peony1_1495106	23	1	TTAATCAAGGGACTAGGGGGGCA	miRNA	miR1509b
peony_peony1_1513812	23	1	TTAATCAAGGGCATAGGTGCGCA	miRNA	miR1509b
peony_peony1_1520800	18	1	TTAATCAAGGGCATAGGG	miRNA	miR1509b
peony_peony1_1530664	23	1	TTAATCAAGGGAATATGGGCCCA	miRNA	miR1509b
peony_peony1_1536417	23	1	TTGATCAAGGGAATAGGGGTGCA	miRNA	miR1509b
peony_peony1_1537570	22	2	TTTAATCAAGGGAATAGGGGCG	miRNA	miR1509b
peony_peony1_1546113	23	1	TCATCAAAGGAATAGGTTCAACA	miRNA	miR1509b
peony_peony1_1549978	26	1	TTAATCAAGGGAATAGGGGTGCACCA	miRNA	miR1509b
peony_peony1_1552580	22	1	TTAATCAAGGGAATAGGGTTCT	miRNA	miR1509b
peony_peony1_1553831	23	1	TTAATCAAGGGAATAGCCGCGCG	miRNA	miR1509b
peony_peony1_1559657	21	4	TTAATCAAGGGAATAGTTTTC	miRNA	miR1509b
peony_peony1_1561993	27	1	TTAATCAAGGGAATAGGCACCCTGGCA	miRNA	miR1509b
peony_peony1_1597879	23	4	TTAGTCAAGGGAATAGGGGCGCA	miRNA	miR1509b
peony_peony1_1625197	22	1	TTAATCAAGGGAATAGTTTTTC	miRNA	miR1509b
peony_peony1_1625412	23	1	TTAATCAAGGGAGTAGGTGCGCA	miRNA	miR1509b
peony_peony1_1629571	24	1	TTAATCAAGGGAATAGGGGCGCTT	miRNA	miR1509b
peony_peony1_1637238	20	1	AATCAAGGGAATAGGAGCCA	miRNA	miR1509b
peony_peony1_1654392	23	1	TTAATCAAGGGAATGGGCGCGCA	miRNA	miR1509b
peony_peony1_1677885	23	1	TTAATCAAGGGACTAGGCCGGCA	miRNA	miR1509b
peony_peony1_1680189	23	1	GTAATCAAGGGAATAGGGGCGAA	miRNA	miR1509b
peony_peony1_1691653	24	1	TTAATCAAGGGAATAGGGGCTTTA	miRNA	miR1509b
peony_peony1_1694545	23	1	TTAATCAAGGGAATGGGGGCGCT	miRNA	miR1509b
peony_peony1_1702423	21	1	TTAATCAAGGGAATATTTATT	miRNA	miR1509b
peony_peony1_2179368	24	1	AATCAAGGGAATGGATAGTTCAGA	miRNA	miR1509b
peony_peony1_2186763	23	1	CTAATCAAGGGAATAGGGGCACA	miRNA	miR1509b
peony_peony1_2187699	23	1	TTAATCAAGGGAATTGGGGCGCA	miRNA	miR1509b
peony_peony1_2190202	25	1	TTAATCAAGGGAATAGGGGCGCAAT	miRNA	miR1509b
peony_peony1_2190263	23	1	TTAATCAAGGGAATAGGGGCTCC	miRNA	miR1509b
peony_peony1_2197779	23	1	TTAATCAAGGGCATAGGGGCCCA	miRNA	miR1509b
peony_peony1_2198882	23	1	TCAATCAAGGGAATAGGGGAGCG	miRNA	miR1509b
peony_peony1_2203752	24	1	ATCAAGGGAATAGACAGTATGACA	miRNA	miR1509b
peony_peony1_2228241	23	1	TTAACCAAGGGAATAGGGACGCA	miRNA	miR1509b
peony_peony1_2235407	22	1	TTAATCAAGGAAATAGGGGTAC	miRNA	miR1509b
peony_peony1_2240854	19	1	TTAATCAAGGGAATAGGTT	miRNA	miR1509b
peony_peony1_2249805	24	1	TTAATCAAGGGAATACGCACGCCA	miRNA	miR1509b
peony_peony1_2251130	20	1	TTAATCAAGGGAATATTTAC	miRNA	miR1509b
peony_peony1_2264683	19	1	CCAAGGGAATAGGGGCGCA	miRNA	miR1509b
peony_peony1_2276019	23	1	TTAATCAAGGGAATAGGCCCGCA	miRNA	miR1509b
peony_peony1_2289739	19	1	TTAATCAAGGGAATATCTT	miRNA	miR1509b
peony_peony1_2295424	22	1	TTAATCCAGGGAATAGGGGCGC	miRNA	miR1509b
peony_peony1_2297220	19	1	TTAATCAAGGGAATAGGTA	miRNA	miR1509b
peony_peony1_2312970	20	1	TTAATCAAGGGAATAGTTCA	miRNA	miR1509b
peony_peony1_2325159	23	1	TTAATCAAGCGAATAGGGGCGCA	miRNA	miR1509b
peony_peony1_2336122	23	1	TTAATGAAGGGAATAGGGGCGGA	miRNA	miR1509b
peony_peony1_2338113	23	1	TTAATCAAGGGACTAGGGGCGCC	miRNA	miR1509b
peony_peony1_2339399	22	1	TAATCAAGGGAATAGGGGCGCC	miRNA	miR1509b
peony_peony1_2367809	23	1	TTAATCAAGGGAATAGGGTACCA	miRNA	miR1509b
peony_peony1_2375245	23	2	TTATTCAAGGGAATAGGGGCGCA	miRNA	miR1509b
peony_peony1_2387178	22	1	TAATCAAGGAAATAGGGGTGGA	miRNA	miR1509b
peony_peony1_2395701	25	1	TTAATCAAGGGAATAGGGACCTCCA	miRNA	miR1509b
peony_peony1_2403486	24	1	TTAATCAAGGGAATATGGAACCAA	miRNA	miR1509b
peony_peony1_2406536	22	1	TTAATCAAGGGAATAGGTTTAC	miRNA	miR1509b
peony_peony1_2423859	20	1	TTAACCAAGGGAATAGATTT	miRNA	miR1509b
peony_peony1_2424825	23	1	TTACTCAAGGGAATAGGGCCGCA	miRNA	miR1509b
peony_peony1_2434110	23	1	TTAATCAAGGGGATAGGGGCGCG	miRNA	miR1509b
peony_peony1_2451046	20	1	TTAATCAAGGGAATAATTCA	miRNA	miR1509b
peony_peony1_2486631	23	1	TTTATCAAGGGAATAGGGGCGCA	miRNA	miR1509b
peony_peony1_2498797	25	1	TGAATCAAGGGAATAGGGGCGCAAG	miRNA	miR1509b
peony_peony1_2505629	23	1	TTAATCAAGGGAATAGGCGCGCC	miRNA	miR1509b
peony_peony1_2525176	20	1	TTAATCAAGGGAATAGGTTA	miRNA	miR1509b
peony_peony1_2527402	20	1	TTAATCAAGGGAATATGTTT	miRNA	miR1509b
peony_peony1_2548231	24	1	CTTAATCATGGGAATAGGGGCGCA	miRNA	miR1509b
peony_peony1_2554644	23	1	ATAATCAAGGGAATAGGGGCGCC	miRNA	miR1509b
peony_peony1_2561918	24	1	TTAATCAAGGGAATAGGGGCTTAT	miRNA	miR1509b
peony_peony1_2562113	21	1	TTAATCAAGGGGATAGTTTTC	miRNA	miR1509b
peony_peony1_2567137	23	1	CTAATCAAGGGAATAGGGGGCAA	miRNA	miR1509b
peony_peony1_2577478	24	1	TTAATCAAGGGAATCGGTTCGCCT	miRNA	miR1509b
peony_peony1_2577671	23	1	TTAATCAAGGGACTAGGGGCGAA	miRNA	miR1509b
peony_peony1_2585345	23	1	TTAATCAAGGGAAGAGGGGCGGA	miRNA	miR1509b
peony_peony1_2596245	18	1	TTAAGCAAGGGAATAGGG	miRNA	miR1509b
peony_peony1_2609346	23	1	TTAATCTAGGGAATAGGGGCGCC	miRNA	miR1509b
peony_peony1_2610464	19	1	TTAAGCAAGGGAATAGTTA	miRNA	miR1509b
peony_peony1_2615479	21	1	TAATCAAGGAAATAGGGGCGC	miRNA	miR1509b
peony_peony1_2620093	23	1	TTAATCAAGGGGATAGGGGCACA	miRNA	miR1509b
peony_peony1_2625849	22	1	TTAATCAAGGGAATAGATTTTT	miRNA	miR1509b
peony_peony1_2640808	24	1	AATCAAGGTAATAGGGTTTGAACA	miRNA	miR1509b
peony_peony1_24484	23	3	TTGATCAAGGGAATAGGGGCGCA	miRNA	miR1509b
peony_peony1_24827	23	6	ATAATCAAGGGAATAGGGGCGCA	miRNA	miR1509b
peony_peony1_43353	23	33	TTAATCAAGGGAATAGGGGCGCG	miRNA	miR1509b
peony_peony1_44330	24	2	TTAATCAAGGGAATAGGAGCGCCA	miRNA	miR1509b
peony_peony1_47871	18	32	TTAATCAAGGGAATAGGG	miRNA	miR1509b
peony_peony1_49098	23	1	TTAATCAAGGGAAGAGGCGCGCA	miRNA	miR1509b
peony_peony1_49173	23	6	TTAATCAAGGGAATAGGTGCGCA	miRNA	miR1509b
peony_peony1_49568	22	29	TTAATCAAGGGAATAGGGGCCA	miRNA	miR1509b
peony_peony1_49738	18	11	TTAATCAAGGGAATAGGT	miRNA	miR1509b
peony_peony1_50485	25	4	TTAATCAAGGGAATAGGGGCGCATC	miRNA	miR1509b
peony_peony1_90356	22	40	TTAATCAAGGGAATAGGGGCGC	miRNA	miR1509b
peony_peony1_91465	23	1	TTAAGCAAGGGAATAGGGGCACA	miRNA	miR1509b
peony_peony1_101247	24	9	TTAATCAAGGGAATAGGGGCGCAT	miRNA	miR1509b
peony_peony1_102551	23	6	TTAATCAAGGGAATAGGGGTGCA	miRNA	miR1509b
peony_peony1_107025	20	1	TTAATCAAGGGAATAGTACT	miRNA	miR1509b
peony_peony1_108144	23	6	TTAATCAAGGGAATATGGGCGCA	miRNA	miR1509b
peony_peony1_182588	23	1	TTAATCAAGGGAATAGGTTCGCT	miRNA	miR1509b
peony_peony1_189261	19	9	TTAATCAAGGGAATAGTTT	miRNA	miR1509b
peony_peony1_189610	22	1	TAATCAAGGGAATAGGGGGGCA	miRNA	miR1509b
peony_peony1_196063	23	11	TCAATCAAGGGAATAGGGGCGCA	miRNA	miR1509b
peony_peony1_202484	23	18	TTAATCAAGGGACTAGGGGCGCA	miRNA	miR1509b
peony_peony1_205400	23	1	TTACTCAAGGGAATAGGGGCACA	miRNA	miR1509b
peony_peony1_207564	21	1	TTTAATCAAGGAAATAGGGGC	miRNA	miR1509b
peony_peony1_209628	22	1	TTAATCAAGGGAATAGGTTTCT	miRNA	miR1509b
peony_peony1_211157	23	10	GTAATCAAGGGAATAGGGGCGCA	miRNA	miR1509b
peony_peony1_213641	23	29	TTAATCAAGGGAATAGGGGCGCT	miRNA	miR1509b
peony_peony1_224642	24	3	TTAATCAAGGGAATAGGGGAGCCA	miRNA	miR1509b
peony_peony1_228124	23	11	TTAATCAAGGGAATAGGGGCGGA	miRNA	miR1509b
peony_peony1_382091	23	1	TTAATCAAGGGAATAGAGACGCC	miRNA	miR1509b
peony_peony1_387987	23	3	TGAATCAAGGGAATAGGGGCGCA	miRNA	miR1509b
peony_peony1_388879	23	2	TAAATCAAGGGAATAGGGGCGCA	miRNA	miR1509b
peony_peony1_402928	26	1	TTAATCAAGGGAATAGGGGCGCAATG	miRNA	miR1509b
peony_peony1_415020	23	4	TTAATCTAGGGAATAGGGGCGCA	miRNA	miR1509b
peony_peony1_416111	22	1	TTAATCAAGGGAATAGGGGTGA	miRNA	miR1509b
peony_peony1_420961	25	1	TTAATCAAGGGAATAGGGGCGCATT	miRNA	miR1509b
peony_peony1_456338	20	7	TTAATCAAGGGAATATTTTC	miRNA	miR1509b
peony_peony1_475153	23	2	TTAATCAAGTGAATAGGGGCGCA	miRNA	miR1509b
peony_peony1_479018	20	2	TTAATCAAGGGAATAGTTCC	miRNA	miR1509b
peony_peony1_807444	21	1	TTTAATCAAGGGAATAGGGGC	miRNA	miR1509b
peony_peony1_810690	21	1	TTAATCAAGGGAATAGGGCGC	miRNA	miR1509b
peony_peony1_813870	23	1	TTAATCAAGGGAATAGAGGCCCA	miRNA	miR1509b
peony_peony1_828344	25	2	TTAATCAAGGGAATAGGGGCGCATA	miRNA	miR1509b
peony_peony1_831460	20	1	TTAATCAAGGGAATAGGGGT	miRNA	miR1509b
peony_peony1_839012	22	1	TTAATCAAGGGAATAGGCGCCA	miRNA	miR1509b
peony_peony1_848715	18	1	TTAATCAGGGGAATAGGA	miRNA	miR1509b
peony_peony1_849098	20	1	TTAATCAAGGGAATATTTCT	miRNA	miR1509b
peony_peony1_854755	23	1	TTAATCAAGGGAATAGGGGCCCT	miRNA	miR1509b
peony_peony1_880442	21	2	TTTAATCAAGGAAATAGGGGT	miRNA	miR1509b
peony_peony1_884678	21	2	AATCAAGGGAATAGGGGCGCA	miRNA	miR1509b
peony_peony1_886632	23	1	CTAATCAAGGGAATAGGGGCGCC	miRNA	miR1509b
peony_peony1_913029	22	1	CTTTAATCAAGGAAATAGGGGT	miRNA	miR1509b
peony_peony1_929772	23	1	TTAATCAAGGGAATAGTTTTTCT	miRNA	miR1509b
peony_peony1_936955	24	1	ATCAAGGGAATAGGCTGCCTGACA	miRNA	miR1509b
peony_peony1_952404	19	3	TTAATCAAGGGAATAGTCT	miRNA	miR1509b
peony_peony1_957452	18	4	TTAATCAAGGGAATATTT	miRNA	miR1509b
peony_peony1_960919	30	1	TTAATCAAGGGAATAGGGGCGCAGTTGAGA	miRNA	miR1509b
peony_peony1_962225	21	1	TTAATCAAGGGAATAGTTCTT	miRNA	miR1509b
peony_peony1_973661	26	1	CGTTTAATCAAGGGAATAGGGGCGCA	miRNA	miR1509b
peony_peony1_977665	23	3	TTAATTAAGGGAATAGGGGCGCA	miRNA	miR1509b
peony_peony1_1003410	21	5	TTAATCAAGGGAATAGTTTCT	miRNA	miR1509b
peony_peony1_1012016	23	1	TTAATCAGGGGAATAGGGGCACA	miRNA	miR1509b
peony_peony1_1745456	21	1	TTAATCAAGGGAATATTTAAT	miRNA	miR1509b
peony_peony1_1745958	23	1	AATCAAGGAAATAGGGGTGCATT	miRNA	miR1509b
peony_peony1_1759690	24	1	TTAATCAAGGGAATAGGGGCGCCG	miRNA	miR1509b
peony_peony1_1767088	21	1	CTTTAATCAAGGAAATAGGGG	miRNA	miR1509b
peony_peony1_1842380	23	1	TTAATCAAGGGAAGAGGGGGGCA	miRNA	miR1509b
peony_peony1_1848789	24	1	TTAATCAAGGGAATAGTTTCGCAA	miRNA	miR1509b
peony_peony1_1849146	21	1	TAATCAAGGAAATAGGGGTAC	miRNA	miR1509b
peony_peony1_1869820	23	1	TTAATCAAGGGCATAGGGGCGCC	miRNA	miR1509b
peony_peony1_1872573	25	1	TTAATCAAGGGAACAGGGGACGCCA	miRNA	miR1509b
peony_peony1_1898732	22	1	TTAATCAAGGGAATGGGGGCGC	miRNA	miR1509b
peony_peony1_1907349	23	1	TTAACCAAGGGAATAGGGGCCCA	miRNA	miR1509b
peony_peony1_1915679	22	1	TTAATCAAGGGAATAGGGGGGC	miRNA	miR1509b
peony_peony1_1917056	23	1	TTAATCAAGGGAATAGGGTCGCC	miRNA	miR1509b
peony_peony1_1926987	19	1	TTAATCATGGGAATAGTTC	miRNA	miR1509b
peony_peony1_1932001	27	1	CCCTTTAATCAAGGGAATAGGGGCGCA	miRNA	miR1509b
peony_peony1_1934625	27	1	ATCAAGGAAATAGGGGTGCAATTTTTT	miRNA	miR1509b
peony_peony1_1954098	24	1	TTAATCAAGGGAATAGAGGCGCCC	miRNA	miR1509b
peony_peony1_1958610	29	1	TTAATCAAGGGAATAGGGGCGCAGCGCCA	miRNA	miR1509b
peony_peony1_1969730	21	1	TTAATCAAGGGAATAGGCGCA	miRNA	miR1509b
peony_peony1_2004676	24	1	ATAAATCAAGGGAATAGGCTGCCC	miRNA	miR1509b
peony_peony1_2011908	22	1	TTAATCAAGGGAATAGGCTTCC	miRNA	miR1509b
peony_peony1_2015648	19	1	TTAATCAAGGGAATAGGGA	miRNA	miR1509b
peony_peony1_2017355	23	1	TTAATCAACGGAATAGGGGCGCA	miRNA	miR1509b
peony_peony1_2021581	24	1	TTAATCAAGGGAATAGGGGAGCCG	miRNA	miR1509b
peony_peony1_2035850	27	1	TTAATCAAGGGAATAGGGGCTATTTCT	miRNA	miR1509b
peony_peony1_2044201	23	1	TTAATCAAGGGCATAGGGGCGCT	miRNA	miR1509b
peony_peony1_2048408	23	2	TTAATCAAGGGAATAGGGCCGCG	miRNA	miR1509b
peony_peony1_2059475	25	1	TTAATCAAGGGGATAGGGGGCGCCA	miRNA	miR1509b
peony_peony1_2073601	21	1	TTAATCAAGGGAATAGTATTA	miRNA	miR1509b
peony_peony1_2073670	24	1	TTAATCAAGGGGATAGGGGAGCCA	miRNA	miR1509b
peony_peony1_2090124	19	1	TTAATCAAGGGAATAGGTC	miRNA	miR1509b
peony_peony1_2104120	23	1	TTAATTTAGGGAATAGGTGCGCA	miRNA	miR1509b
peony_peony1_2108221	23	1	ATAATCAAGGGAATAGGAGCGCA	miRNA	miR1509b
peony_peony1_2112204	23	1	TTAATCAAGGGAACAGGAGCGCG	miRNA	miR1509b
peony_peony1_2118996	23	2	TTAATCAAGGGATTAGGGGCGCA	miRNA	miR1509b
peony_peony1_2122605	18	1	TTAATCAAGGGAATGGGG	miRNA	miR1509b
peony_peony1_2133534	26	1	TTAATCAAGGGAATAGGGTGGGCGCA	miRNA	miR1509b
peony_peony1_2157786	23	1	TTAATCAAGGGAATAGGGGAACA	miRNA	miR1509b
peony_peony1_2169865	21	1	TTAATCAAGGGAATATTTATC	miRNA	miR1509b
peony_peony1_2172503	23	1	TTAATCAAGGGGATAGGGGGGCA	miRNA	miR1509b
peony_peony1_3142	21	148	TGACGGAGAGAGAGAGCACAC	miRNA	miR156k
peony_peony1_11694	21	1	TGACGGGGAGAGAGAGCACAC	miRNA	miR156k
peony_peony1_32983	22	2	TGACGGAGAGAGAGAGCACACT	miRNA	miR156k
peony_peony1_54634	21	60	TGACTGAGAGAGAGAGCACAC	miRNA	miR156k
peony_peony1_86725	21	1	TGACGGAGAGAGAGCGCACAT	miRNA	miR156k
peony_peony1_542865	20	1	TGACGGAGAGAGAGAGCACC	miRNA	miR156k
peony_peony1_576092	21	1	TGACTGCGAGAGAGAGCACAC	miRNA	miR156k
peony_peony1_620365	21	2	CTTGACTGAGAGAGAGAGCAC	miRNA	miR156k
peony_peony1_651531	21	1	TGAAGGAGAGAGGGAGCACAC	miRNA	miR156k
peony_peony1_662496	21	1	TGACTGGGAGAGAGAGCACAC	miRNA	miR156k
peony_peony1_681020	21	1	TGACGGCGAGAGAGGGCACAC	miRNA	miR156k
peony_peony1_784492	21	2	TGACGGAGAGAGAGAGCACAA	miRNA	miR156k
peony_peony1_1120478	21	1	TGACTGAGAGAGGGAGCACAC	miRNA	miR156k
peony_peony1_1178813	21	1	TGACTGAGAGAGAGAGCACAT	miRNA	miR156k
peony_peony1_1312485	21	1	TTGACGGAGAGAGAGAGCGCA	miRNA	miR156k
peony_peony1_1417361	21	1	TGACTGAGAGAGAGAGCAGAC	miRNA	miR156k
peony_peony1_1451716	19	2	TGACGGAGAGAGAGAGCAC	miRNA	miR156k
peony_peony1_1525520	21	1	TGAAGGAGAGAGAGGGCACAC	miRNA	miR156k
peony_peony1_1579940	23	1	TGACGGAGAGAGAGAGCACCCCT	miRNA	miR156k
peony_peony1_2293122	21	1	CGACAGAGAGAGAGAGCACAC	miRNA	miR156k
peony_peony1_2298150	21	1	TGACGGAGAGAGAGAACCCAC	miRNA	miR156k
peony_peony1_2370792	19	1	ACGGAGAGAGAGAGCACAC	miRNA	miR156k
peony_peony1_2528881	21	1	CGACGGAGAGAGAGAGCACAC	miRNA	miR156k
peony_peony1_2533292	21	1	TGACTGAGAGAGAGAGCACAG	miRNA	miR156k
peony_peony1_2534973	21	1	TTGACTGAGAGAGAGCGCACA	miRNA	miR156k
peony_peony1_180749	21	1	TGACGGAGAGAGAGAGCACAT	miRNA	miR156k
peony_peony1_393856	20	2	GACGGAGAGAGAGAGCACAC	miRNA	miR156k
peony_peony1_434278	20	1	TGACTGAGAGAGAGAGCACA	miRNA	miR156k
peony_peony1_435136	21	1	TGACGGAGCGAGAGAGCACAC	miRNA	miR156k
peony_peony1_452162	21	1	TGACGGAGAGAGAGAGGACAC	miRNA	miR156k
peony_peony1_472432	21	11	TTGACGGAGAGAGAGAGCACA	miRNA	miR156k
peony_peony1_816989	20	4	TGACGGAGAGAGAGAGCACA	miRNA	miR156k
peony_peony1_848850	18	1	TGACGGAGAGAGAGAGCA	miRNA	miR156k
peony_peony1_996363	21	1	TGACGGAGAGAGGGAGCACAC	miRNA	miR156k
peony_peony1_1734062	21	1	TGACGGAGAGAGAGGGCCCAC	miRNA	miR156k
peony_peony1_1818758	21	1	TGACTGAGAGAGAAAGCACAC	miRNA	miR156k
peony_peony1_1932045	21	1	TGACGGAGAGAGAGAGCAAAC	miRNA	miR156k
peony_peony1_2015168	23	1	TGACTGAGAGAGAGAGCACACTC	miRNA	miR156k
peony_peony1_2020931	21	1	TGACTGAGAGAGAGAGAACAC	miRNA	miR156k
peony_peony1_17954	21	65	TTGACAGAAGATAGAGAGCAC	miRNA	miR157a
peony_peony1_83520	22	1	TTGGCAGAAGATAGAGAGCACC	miRNA	miR157a
peony_peony1_113613	20	32	TGACAGAAGAGAGTGAGCAC	miRNA	miR157a
peony_peony1_173788	21	1	TTGAGAGAAGCTAGAGAGCAC	miRNA	miR157a
peony_peony1_266075	22	1	TTGACAGAAGAGAGAGAGCACT	miRNA	miR157a
peony_peony1_329010	21	2	TTGGCAGAAGATAGAGAGCAC	miRNA	miR157a
peony_peony1_340361	21	1	TTGACAGAAGATAGTGACCAC	miRNA	miR157a
peony_peony1_344606	21	2	TTGACAGAAGTTAGAGAGCAC	miRNA	miR157a
peony_peony1_370216	21	1	TTGACAGAAGATAGTTAGCAC	miRNA	miR157a
peony_peony1_485677	20	1	TGACAGAAGAGAGAGAGCAC	miRNA	miR157a
peony_peony1_531171	21	1	TTGACAGAAGACAGGGAGCAC	miRNA	miR157a
peony_peony1_554291	21	3	TTGACAGAAGATAGAGAGCAA	miRNA	miR157a
peony_peony1_574225	23	1	TTGACAGAAGATAAAGAGCACCT	miRNA	miR157a
peony_peony1_637615	21	1	TTGAAAGAAGACAGAGAGCAC	miRNA	miR157a
peony_peony1_778897	19	4	TGACAGAAGAGAGTGAGCA	miRNA	miR157a
peony_peony1_1036998	21	1	TTGACAGAAGATAGAGAGAAC	miRNA	miR157a
peony_peony1_1141302	21	1	TTGACAGAAGATAGGGAGCAC	miRNA	miR157a
peony_peony1_1174477	21	1	TTGACACAAGATAGAGAGCAC	miRNA	miR157a
peony_peony1_1183645	21	5	TTGACAGAAGAGAGGGAGCAC	miRNA	miR157a
peony_peony1_1206928	21	1	TTGACAGCAGCTAGAGAGCAC	miRNA	miR157a
peony_peony1_1216504	21	3	TGACAGAAGAGAGTGAGCACA	miRNA	miR157a
peony_peony1_1273895	21	1	TTGACAGAAGATAGAGACAAC	miRNA	miR157a
peony_peony1_1319720	20	1	TGACAGAAGAGAGGGAGCAC	miRNA	miR157a
peony_peony1_1419209	21	1	TGACAGAAGAGAGTGAGCACT	miRNA	miR157a
peony_peony1_1474236	22	3	TTGACAGAAGATAGAGAGCACC	miRNA	miR157a
peony_peony1_1475895	21	1	GTGACAGAATATAGAGAGCAC	miRNA	miR157a
peony_peony1_1564027	21	1	TTGACGGAAGATAGAGAGCCC	miRNA	miR157a
peony_peony1_1568119	21	1	TTGACGGAAGATAGAGAGCAC	miRNA	miR157a
peony_peony1_1592883	21	1	TTGTCAGAAGATAGAGAGCAC	miRNA	miR157a
peony_peony1_1630895	21	2	TTGACAGAAGATAGAGATCAC	miRNA	miR157a
peony_peony1_2273020	21	1	TTGACAGTAGATATAGAGCAC	miRNA	miR157a
peony_peony1_2284602	21	1	TTGACAGAAGATCGAGAGCCC	miRNA	miR157a
peony_peony1_2289806	21	1	TTGACAGAAGATTGAGAGCAC	miRNA	miR157a
peony_peony1_2361752	22	1	TTGACAGAAGAAAGAGAGCACC	miRNA	miR157a
peony_peony1_2417647	21	1	TTGCCAGAAGATAGAGAGCCC	miRNA	miR157a
peony_peony1_2419253	20	1	TTGACAGAAGATAGAGAGCA	miRNA	miR157a
peony_peony1_2436739	21	1	TTGCCAGAAGATAGAGAGCAC	miRNA	miR157a
peony_peony1_2480601	21	1	TTGACAGAAGATAGAGGGGAC	miRNA	miR157a
peony_peony1_2517753	21	1	TTGACAGAGGATAGAGAGCAA	miRNA	miR157a
peony_peony1_2518467	21	1	GTGACAGAAGATCGAGAGCAC	miRNA	miR157a
peony_peony1_2521263	21	1	TTGAGAGAAGATAGAGAGCAC	miRNA	miR157a
peony_peony1_2544677	22	1	TTGACAGAAGATAGAGATCACT	miRNA	miR157a
peony_peony1_2575433	21	1	TTGACAGATGATAGAGAGCAC	miRNA	miR157a
peony_peony1_2579873	21	1	TGTTGACAGAAGAGAGGGAGC	miRNA	miR157a
peony_peony1_2608705	21	1	TTGACAGAGGATAGAGGGCAC	miRNA	miR157a
peony_peony1_2621621	21	1	TTGACAGAAGATAGACAGCAC	miRNA	miR157a
peony_peony1_2634804	21	1	TTGACAGAAGATAGAGCGCAA	miRNA	miR157a
peony_peony1_2666317	21	1	TTGACAGAAGATAGAGAGCCT	miRNA	miR157a
peony_peony1_2679566	22	1	TTGACAGAAGATAGAGACCACC	miRNA	miR157a
peony_peony1_87047	21	1	TTGGCAGAAGATAGAGAGCCC	miRNA	miR157a
peony_peony1_90712	21	1	TTGACAGAAGCTAGAGAGCCC	miRNA	miR157a
peony_peony1_95937	21	2	TTGACAGAAGATAGAGGGCAC	miRNA	miR157a
peony_peony1_377968	21	1	TTGAGAGAAGAGAGAGAGCAC	miRNA	miR157a
peony_peony1_382357	22	2	TTGACAGAAGATAGAGAGCACT	miRNA	miR157a
peony_peony1_394949	23	1	TTGACAGAAGATAGAGAGCACCC	miRNA	miR157a
peony_peony1_867748	21	4	TTGACAGAAGATAGAGACCAC	miRNA	miR157a
peony_peony1_892888	20	2	TGACAGAAGATAGAGAGCAC	miRNA	miR157a
peony_peony1_1001779	21	1	TTGACAGAAGATAGAGAACAC	miRNA	miR157a
peony_peony1_1744222	21	1	TTGACATAAGATAGAGAACAC	miRNA	miR157a
peony_peony1_1765667	21	1	TTGACAGAAGATAGGGAGCTC	miRNA	miR157a
peony_peony1_1783055	21	1	TTGACAGAAGAGAGAGAGCAA	miRNA	miR157a
peony_peony1_1821271	23	1	TTGACAGAAGATAGAGAGCACCT	miRNA	miR157a
peony_peony1_1841009	20	1	GACAGAAGAGAGTGAGCACA	miRNA	miR157a
peony_peony1_1885032	21	1	TTGACAGTAGATAGAGAGCAC	miRNA	miR157a
peony_peony1_1910842	20	1	TGACAGAAGGTAGAGAGCAC	miRNA	miR157a
peony_peony1_2051520	21	1	TTGACAGACGATAGAGAGCAC	miRNA	miR157a
peony_peony1_2101353	22	1	TTGACAGAAGATAGAGAGCAAC	miRNA	miR157a
peony_peony1_2128926	21	1	TTGACAGAAGATAGAGAGTAC	miRNA	miR157a
peony_peony1_2158865	21	1	TTGACAGAAGATAGAGAGCGC	miRNA	miR157a
peony_peony1_105	20	11858	TTGGATTGAAGGGAGCTCTA	miRNA	miR159a
peony_peony1_106	21	1849	TTTGGATTGAAGGGGGCTCTA	miRNA	miR159a
peony_peony1_44	21	157641	TTTGGATTGAAGGGAGCTCTA	miRNA	miR159a
peony_peony1_57	20	2401	TTTGGATTGAAGGGAGCTCT	miRNA	miR159a
peony_peony1_361	21	9	TTTGGATTCAAGGGAGCTCCA	miRNA	miR159a
peony_peony1_368	21	3	TGTGGAGTGAAGGGAGCTCTA	miRNA	miR159a
peony_peony1_271	21	820	TTTGGATTGAAGGGCGCTCTA	miRNA	miR159a
peony_peony1_302	21	236	TTTGGATTGGAGGGAGCTCTA	miRNA	miR159a
peony_peony1_402	21	13672	TTTGGATTGAAGGGAGCTCCA	miRNA	miR159a
peony_peony1_1283	21	2315	TTTGGATTGAAGGGAGCGCCA	miRNA	miR159a
peony_peony1_693	29	1	TTTGGATTGAAGGGAGCTCTAGATTGCGG	miRNA	miR159a
peony_peony1_954	20	1100	TTGGATTGAAGGGAGCTCCA	miRNA	miR159a
peony_peony1_965	22	194	TTTGGATTGAAGGGAGCTCTAA	miRNA	miR159a
peony_peony1_2450	21	100	TTTGGATTGAAGGGATCTCTA	miRNA	miR159a
peony_peony1_2759	20	23	TTGGATTGAAGGGAGGTCTA	miRNA	miR159a
peony_peony1_2808	21	55	TTTGGATTGAAGAGAGCTCTA	miRNA	miR159a
peony_peony1_2837	21	341	TTTGGATTGAAGGGAGTTCTA	miRNA	miR159a
peony_peony1_1583	21	807	TTTGGATTGAAGGGAGCTCTG	miRNA	miR159a
peony_peony1_1658	21	901	TTTGGATTGAAGGGAGCTCTT	miRNA	miR159a
peony_peony1_1898	21	763	TTTGGCTTGAAGGGAGCTCTA	miRNA	miR159a
peony_peony1_1926	21	43	TATGGATTGAAGGGAGCTCTA	miRNA	miR159a
peony_peony1_2267	21	234	TTTGGATTGAGGGGAGCTCTA	miRNA	miR159a
peony_peony1_4908	21	34	TTTGGATTGAAGGGAGCTTTT	miRNA	miR159a
peony_peony1_4931	21	277	TTTGGATTGAAGGGAGCTCCT	miRNA	miR159a
peony_peony1_5111	25	6	TTTGGATTGAAGGGAGCTCTTTTCT	miRNA	miR159a
peony_peony1_5131	22	257	TTTGGATTGAAGGGAGCTCTAT	miRNA	miR159a
peony_peony1_5163	21	5	TTTGGATTGTAGGGAGCTCTT	miRNA	miR159a
peony_peony1_5324	21	350	TTTGGATTGAAGGGAGCTCGA	miRNA	miR159a
peony_peony1_5441	21	5	TGTGGGTTGAAGGGAGCTCTA	miRNA	miR159a
peony_peony1_5565	19	177	TTTGGATTGAAGGGAGCCA	miRNA	miR159a
peony_peony1_5624	21	722	TTTGGATTGAAGGGAGCTCTC	miRNA	miR159a
peony_peony1_5823	20	4	TTGCATTGAAGGGAGCTCTA	miRNA	miR159a
peony_peony1_5852	21	97	TTTGGATTGAAGGTAGCTCTA	miRNA	miR159a
peony_peony1_5989	21	22	TTTGGGTTGAAGGGAGCTTTA	miRNA	miR159a
peony_peony1_3057	21	174	TTTGGATTGAAGGGGGCTCCA	miRNA	miR159a
peony_peony1_3100	21	2	TTTGGATTGATGGGAGGTCTA	miRNA	miR159a
peony_peony1_3187	21	209	TTTGGACTGAAGGGAGCTCTA	miRNA	miR159a
peony_peony1_3207	21	2	TTTGGAGTGAAGGGAGCTTTA	miRNA	miR159a
peony_peony1_3447	24	1	GGATTTGGATTGAAGGGAGCTCTA	miRNA	miR159a
peony_peony1_3485	21	19	TTTGGATTGAAGGGGGCTCGA	miRNA	miR159a
peony_peony1_3561	20	128	TTTGGATTGAAGGGAGCTCA	miRNA	miR159a
peony_peony1_3814	21	260	TTTGGATTGACGGGAGCTCTA	miRNA	miR159a
peony_peony1_3870	21	3	TTTGGATTGAAGGAAGTTCTA	miRNA	miR159a
peony_peony1_9874	21	26	TTTGGAATGAAGGGAGCTCCA	miRNA	miR159a
peony_peony1_9977	21	321	TTTGGATTGAAGGGAGCGCTA	miRNA	miR159a
peony_peony1_10021	19	78	TTTGGATTGAAGGGAGCTC	miRNA	miR159a
peony_peony1_10052	21	60	TTTGGCTTGAAGGGAGCTCCA	miRNA	miR159a
peony_peony1_10388	21	390	TTTGGATTGAAGGGAGCTTTA	miRNA	miR159a
peony_peony1_10502	21	34	TTTGGGTTGAAGGGAGCTCCA	miRNA	miR159a
peony_peony1_10635	21	87	TTTGGATTGAACGGAGCTCTA	miRNA	miR159a
peony_peony1_10637	21	131	TTTGGATCGAAGGGAGCTCTA	miRNA	miR159a
peony_peony1_11024	21	8	TTTGGCTTGAAGGGAGCTCTT	miRNA	miR159a
peony_peony1_11248	21	107	TTTGGATGGAAGGGAGCTCTA	miRNA	miR159a
peony_peony1_11439	20	2	TTGGATTGAAGGGTGCTCTC	miRNA	miR159a
peony_peony1_11479	21	425	TTTGGATTGAAGGGTGCTCTA	miRNA	miR159a
peony_peony1_12100	21	9	TTTGGATTGAAGGGGGCTGTA	miRNA	miR159a
peony_peony1_12368	21	50	TTTGGATTGAAGGGTGCTCCA	miRNA	miR159a
peony_peony1_6052	21	741	TTTGGATTGAAGGGAGCCCTA	miRNA	miR159a
peony_peony1_6304	20	160	TTGGATTGAAGGGAGCGCCA	miRNA	miR159a
peony_peony1_6463	21	798	TTTGGGTTGAAGGGAGCTCTA	miRNA	miR159a
peony_peony1_6514	20	125	TTGGATTGAAGGGGGCTCTA	miRNA	miR159a
peony_peony1_6755	21	338	CTTGGATTGAAGGGAGCTCTA	miRNA	miR159a
peony_peony1_6757	21	194	TTTGGATTGAAGGAAGCTCTA	miRNA	miR159a
peony_peony1_6789	21	164	TTTGGATTGAAGGCAGCTCTA	miRNA	miR159a
peony_peony1_7813	21	18	TTTGGATTGAAGGGAGATCCA	miRNA	miR159a
peony_peony1_7904	18	194	TTTGGATTGAAGGGAGCT	miRNA	miR159a
peony_peony1_8146	21	5	TTTGGAATGAAGGGCGCTCTA	miRNA	miR159a
peony_peony1_8190	24	1	TTTGGATTGAAGGGAACTCTCTCT	miRNA	miR159a
peony_peony1_8219	21	196	TTTGGATTGAAGGGACCTCTA	miRNA	miR159a
peony_peony1_8297	21	4	TTTGGCTTGAAGGGAGCACTA	miRNA	miR159a
peony_peony1_8464	23	5	TTTGGATTGAAGGGAGCTCTATA	miRNA	miR159a
peony_peony1_8814	21	373	TTTGGATTGAAGGGAGGTCTA	miRNA	miR159a
peony_peony1_8884	24	1	TTTGGATTGAAGGGAGCTTTTATC	miRNA	miR159a
peony_peony1_8930	21	83	TGTGGATTGAAGGGAGCTCTA	miRNA	miR159a
peony_peony1_9324	21	55	TTTGGATTTAAGGGAGCTCTA	miRNA	miR159a
peony_peony1_9348	21	123	TTTGGAATGAAGGGAGCTCTA	miRNA	miR159a
peony_peony1_9615	21	27	TTTGGATTGAAGGGAGCTTCA	miRNA	miR159a
peony_peony1_9692	21	22	TTTGTATTGAAGGGAGCTCTA	miRNA	miR159a
peony_peony1_9837	21	1	TTTGGATTCAAGGGAGCTCTG	miRNA	miR159a
peony_peony1_12632	22	215	TTGGATTGAAGGGAGCTCTACA	miRNA	miR159a
peony_peony1_13048	21	3	TTTGGATTGAAGGGAACTCGA	miRNA	miR159a
peony_peony1_13301	21	113	TTCGGATTGAAGGGAGCTCTA	miRNA	miR159a
peony_peony1_13714	21	144	GTTGGATTGAAGGGAGCTCTA	miRNA	miR159a
peony_peony1_13841	20	7	TTGGATTGAAGGTAGCTCTA	miRNA	miR159a
peony_peony1_14645	22	25	TTTGGATTGAAGGGAGCTCTCT	miRNA	miR159a
peony_peony1_14650	21	4	TTGGATTGAAGGGAGCTCTCT	miRNA	miR159a
peony_peony1_14881	21	5	TTTGGATTGAAGGGAGATTTA	miRNA	miR159a
peony_peony1_15143	22	56	TTTGGATTGAAGGGAGCTCTTC	miRNA	miR159a
peony_peony1_15247	21	2	TTTGGATTGTAGGTAGCTCTA	miRNA	miR159a
peony_peony1_15648	21	152	TTTGGATTGAAGGGAACTCTA	miRNA	miR159a
peony_peony1_15665	19	168	TTGGATTGAAGGGAGCTCT	miRNA	miR159a
peony_peony1_16132	21	215	TTTGGATTGCAGGGAGCTCTA	miRNA	miR159a
peony_peony1_16248	24	9	TTTGGATTGAAGGGAGCTCTTTTC	miRNA	miR159a
peony_peony1_16333	21	8	TTTGGCCTGAAGGGAGCTCTA	miRNA	miR159a
peony_peony1_16521	21	2	TTTGGATTGAAGCGAGCTCTC	miRNA	miR159a
peony_peony1_16821	21	216	TTTGGATTGAAGGGAGCTCAA	miRNA	miR159a
peony_peony1_16823	20	72	TTTGGATTGAAGGGAGCCCT	miRNA	miR159a
peony_peony1_16852	22	36	ATTTGGATTGAAGGGAGCTCTA	miRNA	miR159a
peony_peony1_16881	21	18	TTTGGATTGAAGGGGGATCTA	miRNA	miR159a
peony_peony1_17131	20	223	TTTGGATTGAAGGGAGCTCC	miRNA	miR159a
peony_peony1_17345	21	28	TTTGGATTGAAGGGAGTTCCA	miRNA	miR159a
peony_peony1_17869	21	13	TTTGGATTGAGGGGGGCTCTA	miRNA	miR159a
peony_peony1_18560	20	1	TTTGATTGACGGGAGCTCTA	miRNA	miR159a
peony_peony1_18850	21	2	TTTGTATTTAAGGGAGCTCTA	miRNA	miR159a
peony_peony1_18967	21	405	TTTGGTTTGAAGGGAGCTCTA	miRNA	miR159a
peony_peony1_19196	21	63	TTTGGATTGAATGGAGCTCTA	miRNA	miR159a
peony_peony1_19349	20	65	TTGGATTGAAGGGAGCCCTA	miRNA	miR159a
peony_peony1_19469	21	6	TTTGGCTTGAAGGGAGCTCTG	miRNA	miR159a
peony_peony1_19851	20	31	TTTGGATTGAAGGGGGCTCT	miRNA	miR159a
peony_peony1_20058	21	138	TCTGGATTGAAGGGAGCTCTA	miRNA	miR159a
peony_peony1_20302	21	14	TTTGGGTTGAAGGGAGCTCTC	miRNA	miR159a
peony_peony1_25773	21	49	TTTGGATTGAAGTGAGCTCTA	miRNA	miR159a
peony_peony1_26231	21	99	TTTGGATTGAAGGGCGCTCCA	miRNA	miR159a
peony_peony1_26784	20	1	TTGGATTGAGGGGAGGTCTA	miRNA	miR159a
peony_peony1_26968	21	8	TTTGGGTTGAAGGGAGATCTA	miRNA	miR159a
peony_peony1_28253	21	8	TTTGGATTGGAGGGAGGTCTA	miRNA	miR159a
peony_peony1_28794	21	18	TTTGGATTGAAGGGAGGTCTT	miRNA	miR159a
peony_peony1_28875	20	25	TTGGATTGGAGGGAGCTCTA	miRNA	miR159a
peony_peony1_28919	20	39	TTGGTTTGAAGGGAGCTCTA	miRNA	miR159a
peony_peony1_28991	22	2	TTGGATTGAAGGGAGCTTTTTA	miRNA	miR159a
peony_peony1_29534	21	9	TTTGGATTGAAGGGATCTCCA	miRNA	miR159a
peony_peony1_30004	22	14	TTTGGATTGAAGGGAGCTCTCA	miRNA	miR159a
peony_peony1_30806	23	103	TTTGGATTGAAGGGAGCTCTATT	miRNA	miR159a
peony_peony1_30812	21	1	TTTGGATTGAAGGAAGCTATA	miRNA	miR159a
peony_peony1_31583	23	5	TTGGATTGAAGGGAGCTCTTTCA	miRNA	miR159a
peony_peony1_32061	21	22	TTTGGATTGAAGGGAACTCCA	miRNA	miR159a
peony_peony1_32423	21	2	TTTGGATTGACCGGAGCTCTA	miRNA	miR159a
peony_peony1_32618	21	169	TTTGGATTGAAGGGAGCCCCA	miRNA	miR159a
peony_peony1_32877	21	9	TTTGGGGTGAAGGGAGCTCTA	miRNA	miR159a
peony_peony1_33616	21	20	TTTGGATTGAACGGAGCTCCA	miRNA	miR159a
peony_peony1_33724	21	5	TTTGGTTTGAAGGGTGCTCTA	miRNA	miR159a
peony_peony1_34089	21	19	TTTGGATTGAAGGGGGCCCTA	miRNA	miR159a
peony_peony1_34333	21	1	TCTGGATTGTAGGGAGCTCTA	miRNA	miR159a
peony_peony1_35903	21	2	TTTGGACTGACGGGAGCTCTA	miRNA	miR159a
peony_peony1_35906	21	11	TCTGGATTGAAGGGAGCTCCA	miRNA	miR159a
peony_peony1_36251	21	62	TTTGGATTGAAAGGAGCTCTA	miRNA	miR159a
peony_peony1_36443	21	33	TTTGGTTTGAAGGGGGCTCTA	miRNA	miR159a
peony_peony1_36540	29	1	TTTGGATTGAAGGGAGCTCTACGGGGAGG	miRNA	miR159a
peony_peony1_37076	20	3	TTAGATTGAAGGGAGCTCTA	miRNA	miR159a
peony_peony1_37343	20	2	TTTGGATTTAAGGGAGCTCT	miRNA	miR159a
peony_peony1_37692	21	1	ATTGCATTGAAGGGAGCTCTA	miRNA	miR159a
peony_peony1_37810	21	2	TTTGGAGTGCAGGGAGCTCTA	miRNA	miR159a
peony_peony1_37857	21	46	TTTGCATTGAAGGGAGCTCTA	miRNA	miR159a
peony_peony1_38970	21	1	TTTGGCTTGAAGAGAGCTCTA	miRNA	miR159a
peony_peony1_38988	21	43	TTTTGATTGAAGGGAGCTCTA	miRNA	miR159a
peony_peony1_39081	22	116	TTTGGATTGAAGGGAGCTCTAC	miRNA	miR159a
peony_peony1_39493	21	3	TTTGGATTGAAGGGAGCTAAA	miRNA	miR159a
peony_peony1_39813	20	60	TTGGGTTGAAGGGAGCTCTA	miRNA	miR159a
peony_peony1_39900	21	3	TTCGGGTTGAAGGGAGCTCTA	miRNA	miR159a
peony_peony1_41496	21	80	TTTGGATTAAAGGGAGCTCTA	miRNA	miR159a
peony_peony1_41541	21	168	TTTGGAGTGAAGGGAGCTCTA	miRNA	miR159a
peony_peony1_41585	21	75	TTTGGATTGAAGGGAGCTCCG	miRNA	miR159a
peony_peony1_41831	22	7	TTGGATTGAAGGGGGCTCTACA	miRNA	miR159a
peony_peony1_53333	21	11	TTTGGATTGACGGGAGCTCTC	miRNA	miR159a
peony_peony1_53561	21	1	TTTGGATTGTAGGAAGCTCTA	miRNA	miR159a
peony_peony1_54608	21	9	TTTGGATTGAAGGGAGCGCAA	miRNA	miR159a
peony_peony1_56941	21	14	TTTGGATTGGAGGGAGCTCTC	miRNA	miR159a
peony_peony1_57087	24	23	TTTGGATTGAAGGGAGCTCTACCA	miRNA	miR159a
peony_peony1_57247	21	13	TTTGGATTGAAGGGAGCTACA	miRNA	miR159a
peony_peony1_57980	21	3	TTTGGATTGAAGGGTGCTCAA	miRNA	miR159a
peony_peony1_58123	21	1	TTCGGATTGAAGGGAGCTGTA	miRNA	miR159a
peony_peony1_58711	20	1	TTGGATTGAACGCAGCTCTA	miRNA	miR159a
peony_peony1_58753	22	41	CTTTGGATTGAAGGGAGCTCTA	miRNA	miR159a
peony_peony1_58833	25	1	CTGATTTGGATTGAAGGGAGCTCTA	miRNA	miR159a
peony_peony1_58843	21	5	TTTGGATTGAAGGGAGCTCAC	miRNA	miR159a
peony_peony1_59274	21	33	TTTGGATTGACGGGAGCTCCA	miRNA	miR159a
peony_peony1_59514	20	1	TGGATTGAAGGGAGTTCTAT	miRNA	miR159a
peony_peony1_59610	20	4	TTGGATTGAATGGAGCTCTA	miRNA	miR159a
peony_peony1_59798	22	14	TTTTGGATTGAAGGGAGCTCTA	miRNA	miR159a
peony_peony1_60409	21	7	TTTGGTTTGAAGGGAGCTTTA	miRNA	miR159a
peony_peony1_60645	21	10	TTTGGATTGAAGGGTGTTCTA	miRNA	miR159a
peony_peony1_60748	23	9	TTTGGATTGAAGGGAGCTCTACA	miRNA	miR159a
peony_peony1_60770	21	2	TTTGGATTGCAGGGATCTCTA	miRNA	miR159a
peony_peony1_61026	21	13	TTTGGATTGAAGGGGGCTTTA	miRNA	miR159a
peony_peony1_61520	24	1	TTTGGATTGAAGGGAGCTCATCTT	miRNA	miR159a
peony_peony1_61852	21	7	TTTGGTTTGGAGGGAGCTCTA	miRNA	miR159a
peony_peony1_62516	21	2	CTTGGATTGCAGGGAGCTCTA	miRNA	miR159a
peony_peony1_62593	21	14	TTTGGGTTGAAGGGCGCTCTA	miRNA	miR159a
peony_peony1_62792	21	1	TTTGGAATGAAGGGACCTCTA	miRNA	miR159a
peony_peony1_62916	21	1	TTTGGACTGAAGGGACCTCTA	miRNA	miR159a
peony_peony1_63712	21	11	TTCGGATTGAAGGGAGCTCCA	miRNA	miR159a
peony_peony1_63887	21	77	TTTGGATTGAAGGGAGCACTA	miRNA	miR159a
peony_peony1_64144	23	1	TTGGATTGAAGGGAGCTCTTCCT	miRNA	miR159a
peony_peony1_64472	20	1	CTTGGATTGAAGCGAGCTCT	miRNA	miR159a
peony_peony1_64863	20	18	TCGGATTGAAGGGAGCTCTA	miRNA	miR159a
peony_peony1_65124	21	5	TTTGGGCTGAAGGGAGCTCTA	miRNA	miR159a
peony_peony1_65414	21	1	TTTGGATTGTAGGGAGCTATA	miRNA	miR159a
peony_peony1_65535	21	2	TTTGGCTTGAAGGAAGCTCTA	miRNA	miR159a
peony_peony1_65875	21	24	TTTGGCTTGAAGGGAGCCCTA	miRNA	miR159a
peony_peony1_65972	21	10	TTTGGCTTGACGGGAGCTCTA	miRNA	miR159a
peony_peony1_66343	24	2	TTTGGATTGAAGGGAGCTCTAGAA	miRNA	miR159a
peony_peony1_66687	23	2	ACTTTGGATTGAAGGGAGCTCTA	miRNA	miR159a
peony_peony1_66742	21	1	TTTGTGTTGAAGGGAGCTCTA	miRNA	miR159a
peony_peony1_66905	21	4	TTTGGATTGAAGGGACCTCTC	miRNA	miR159a
peony_peony1_68622	21	1	TTTGGATTGACGGGAGCTGTA	miRNA	miR159a
peony_peony1_68761	21	4	TTTGGATTGACGGGAGCTTTA	miRNA	miR159a
peony_peony1_69008	20	44	TTGGATTGAAGGGTGCTCTA	miRNA	miR159a
peony_peony1_69320	21	6	TTTGGATTGAAGGGATTTCTA	miRNA	miR159a
peony_peony1_69528	25	1	TTTGGATTGAAGGGAGCTCTAAATT	miRNA	miR159a
peony_peony1_69629	26	1	TTGGATTGAAGGGAGCTCTATTTTCT	miRNA	miR159a
peony_peony1_69965	21	3	TTTGGCTTGTAGGGAGCTCTA	miRNA	miR159a
peony_peony1_70253	21	3	TTTGGATTGAAGGGAGGTCTG	miRNA	miR159a
peony_peony1_71441	21	13	TTTGGATTGAGGGGAGCTCCA	miRNA	miR159a
peony_peony1_71459	21	2	TTTGGATTGAAAGCAGCTCTA	miRNA	miR159a
peony_peony1_72005	20	6	TTTGGATTGAAGGGAGCGCT	miRNA	miR159a
peony_peony1_72043	20	21	TTTGGATTGAAGGGAGCTTT	miRNA	miR159a
peony_peony1_73184	24	1	TTGGATTGAAGGGGGCTCTTTTTT	miRNA	miR159a
peony_peony1_73669	21	18	TTTGGAGTGAAGGGGGCTCTA	miRNA	miR159a
peony_peony1_73936	21	8	TTTGGGTTGAAGGGAGGTCTA	miRNA	miR159a
peony_peony1_74494	21	44	TTTGGATAGAAGGGAGCTCTA	miRNA	miR159a
peony_peony1_75327	21	4	TTTGGCTTGAAGGGAGATCTA	miRNA	miR159a
peony_peony1_75970	23	22	TTTGGATTGAAGGGAGCTCTACT	miRNA	miR159a
peony_peony1_76355	21	6	TTTGGATTGAAGGAAGCTCTC	miRNA	miR159a
peony_peony1_76442	21	1	GTTGGATTGAAGGGATCTCTA	miRNA	miR159a
peony_peony1_76473	18	50	TTTGGATTGAAGGGAGCA	miRNA	miR159a
peony_peony1_76549	21	2	TTTGGATTGATGCGAGCTCTA	miRNA	miR159a
peony_peony1_76637	21	30	TTTAGATTGAAGGGAGCTCTA	miRNA	miR159a
peony_peony1_76645	19	14	TTGGATTGAAGGGAGCTCA	miRNA	miR159a
peony_peony1_78049	21	3	TTTGGAATGAAGGGAGCTCTT	miRNA	miR159a
peony_peony1_78350	20	2	TTTGATTGAAGGGAGCTCCA	miRNA	miR159a
peony_peony1_78470	22	1	TGTGGATTGAAGGGAGCTCTAA	miRNA	miR159a
peony_peony1_78781	21	2	TTTGGATTGCATGGAGCTCTA	miRNA	miR159a
peony_peony1_78951	18	4	TGGATTGAAGGGAGCTCT	miRNA	miR159a
peony_peony1_79101	19	11	TTTGGATTGAAGGGAGCTT	miRNA	miR159a
peony_peony1_79247	21	16	TTTGGATTGAAGGGCGCCCTA	miRNA	miR159a
peony_peony1_79461	29	1	TTTGGATTGAAGGGAGCTCTAATAGATTA	miRNA	miR159a
peony_peony1_80390	20	1	TTGGATTGAACCGAGCTCTA	miRNA	miR159a
peony_peony1_80441	21	12	TTTGGATTGCAGGGCGCTCTA	miRNA	miR159a
peony_peony1_80675	21	1	TTTGCATTGAAGCGAGCTCTA	miRNA	miR159a
peony_peony1_80720	21	2	TTTTGATTGAAGGGAACTCTA	miRNA	miR159a
peony_peony1_80858	21	4	TTTGGATTGGAGGGAGTTCTA	miRNA	miR159a
peony_peony1_81524	22	1	TTTGGATTGAAGGGAGCTTTCC	miRNA	miR159a
peony_peony1_81882	21	4	TTTGTTTTGAAGGGAGCTCTA	miRNA	miR159a
peony_peony1_82803	24	12	TTTGGATTGAAGGGAGCTCTTTCT	miRNA	miR159a
peony_peony1_82879	20	4	TTGGATTGAAGGGGGCCCTA	miRNA	miR159a
peony_peony1_83249	21	13	TTTGGATGGAAGGGAGCTCCA	miRNA	miR159a
peony_peony1_83418	24	1	TTTGGATTGAAGGGAGCTCATTTT	miRNA	miR159a
peony_peony1_84698	18	21	TTTGGATTGAAGGGAGCC	miRNA	miR159a
peony_peony1_85151	21	1	TTTGGATTGACGGGAGCTCAA	miRNA	miR159a
peony_peony1_85316	20	55	TTGGCTTGAAGGGAGCTCTA	miRNA	miR159a
peony_peony1_85375	21	7	CTTGGATTGAAGGGAGCCCTA	miRNA	miR159a
peony_peony1_85390	21	21	TTGGATTGAAGGGAGCTCTAT	miRNA	miR159a
peony_peony1_85674	21	8	TTTGGATTGAAGGGCGCTCTT	miRNA	miR159a
peony_peony1_85776	21	10	TTTGGATTGCAGGGAGCTCTC	miRNA	miR159a
peony_peony1_85876	21	7	TTTGGATTAAAGGGAGCTCCA	miRNA	miR159a
peony_peony1_111143	20	6	TTTGGGTTGAAGGGAGCTCT	miRNA	miR159a
peony_peony1_111564	20	11	TTGGATTGAAGGGAGCTATA	miRNA	miR159a
peony_peony1_112386	23	4	TTTGGATTGAAGGGAGCTCTCTT	miRNA	miR159a
peony_peony1_112413	26	1	TTTGGATTGAAGGGAGCTCTTTTTTC	miRNA	miR159a
peony_peony1_112453	21	4	TTGGGATTGAAGGGAGGTCTA	miRNA	miR159a
peony_peony1_113448	21	5	TTTGGGTTGAAGGGAGCCCTA	miRNA	miR159a
peony_peony1_113884	21	5	TTTGGAGTGAAGGGAGCTCTC	miRNA	miR159a
peony_peony1_114178	20	2	TTGGGTGGAAGGGAGCTCTA	miRNA	miR159a
peony_peony1_114491	21	2	TTTGGATTGAAGAGAGCTCAA	miRNA	miR159a
peony_peony1_115566	27	1	TTTGGATTGAAGGGAGCTCTATTTCTC	miRNA	miR159a
peony_peony1_116100	21	19	TTTGGATTGAAGGGGGCTCTG	miRNA	miR159a
peony_peony1_116422	20	1	TTGGATTGAAAGGAGCTCAA	miRNA	miR159a
peony_peony1_117469	21	16	TTTGGATTGAAGGGGGCGCTA	miRNA	miR159a
peony_peony1_117647	21	76	TTTGGATTGTAGGGAGCTCTA	miRNA	miR159a
peony_peony1_119010	21	1	GTTGGATTGAGGGGAGCTCTA	miRNA	miR159a
peony_peony1_119012	21	27	TTTGGATTGACGGGGGCTCTA	miRNA	miR159a
peony_peony1_119343	21	6	TTTGGATTGAAGGGAGCGCTG	miRNA	miR159a
peony_peony1_119395	21	1	TTTCGATGGAAGGGAGCTCTA	miRNA	miR159a
peony_peony1_121027	21	15	TTTGGATCGAAGGGAGCTCCA	miRNA	miR159a
peony_peony1_121541	23	1	TTTGGATTGAGGGGGGCTCTATT	miRNA	miR159a
peony_peony1_121612	21	1	TTCGGATTGGAGGGAGCTCTA	miRNA	miR159a
peony_peony1_122767	21	2	TTAGGCTTGAAGGGAGCTCTA	miRNA	miR159a
peony_peony1_123044	21	5	TTTGGAGTGAAGGGAGTTCTA	miRNA	miR159a
peony_peony1_123184	21	3	TTGGGATTGAAGGGAGCTCTC	miRNA	miR159a
peony_peony1_123579	21	5	CTTGGATTGAAGGGGGCTCTA	miRNA	miR159a
peony_peony1_124323	24	19	TTTGGATTGAAGGGAGCTCTATTC	miRNA	miR159a
peony_peony1_124593	20	70	TTGGATTGAAGGGAGCTCTT	miRNA	miR159a
peony_peony1_124739	19	1	TTGGATTGAAGGGAGCTTT	miRNA	miR159a
peony_peony1_125161	20	2	TTGGAATGAAGGGAGCCCTA	miRNA	miR159a
peony_peony1_125448	20	3	TTGAATTGAAGGGAGCTCTA	miRNA	miR159a
peony_peony1_125952	21	5	TTTGGATTGAAGGGCGCGCTA	miRNA	miR159a
peony_peony1_126220	20	2	TTTGGATTGAAGGGAGCACC	miRNA	miR159a
peony_peony1_127315	21	1	TTTGGAATGAAGGGAGCTTTA	miRNA	miR159a
peony_peony1_129399	21	30	TTTGGATTGAAGGGACCTCCA	miRNA	miR159a
peony_peony1_129622	21	7	TTTGGGTTGAAGGGAGTTCTA	miRNA	miR159a
peony_peony1_129877	20	1	TTGGATTTAAGGGAGCTCTC	miRNA	miR159a
peony_peony1_130658	22	1	TTTGGATTGAAGGGCGCTCTCC	miRNA	miR159a
peony_peony1_132937	20	6	TTTGGATTGACGGGAGCTCT	miRNA	miR159a
peony_peony1_133074	21	7	TTTGGATTGAAGTGAGCTCCA	miRNA	miR159a
peony_peony1_133365	21	2	TTTGGAGTGAAAGGAGCTCTA	miRNA	miR159a
peony_peony1_133425	21	6	TTTGGATTGAAGGGACCCCTA	miRNA	miR159a
peony_peony1_133431	21	16	TTTGGATTGAAGGGAGCTGCA	miRNA	miR159a
peony_peony1_133806	21	3	TTTGGATTGTAGGGAGTTCTA	miRNA	miR159a
peony_peony1_135738	21	2	TTTGTATTGAAGGGAGTTCTA	miRNA	miR159a
peony_peony1_135780	18	1	TTTCGAGTGAAGGGAGCT	miRNA	miR159a
peony_peony1_135900	21	2	TTTGGATTAAAGGGAGGTCTA	miRNA	miR159a
peony_peony1_136208	21	15	TTTGGATTGAAGGGAGGTCCA	miRNA	miR159a
peony_peony1_136718	21	1	TTTGGATTGAAGGAAGATCTA	miRNA	miR159a
peony_peony1_137403	30	1	TTTGGATTGAAGGGAGCTCTACCTTGGCCA	miRNA	miR159a
peony_peony1_138179	21	2	TTTGGAATGAAGGGAACTCTA	miRNA	miR159a
peony_peony1_139158	21	16	TTTGGATTGGAGGGAGCTCCA	miRNA	miR159a
peony_peony1_139792	21	1	TATGGATGGAAGGGAGCTCTA	miRNA	miR159a
peony_peony1_139832	30	1	TTTGGATTGAAGGGAGCTCTACTAGCGCCA	miRNA	miR159a
peony_peony1_139846	23	33	TTTGGATTGAAGGGAGCTCTTTT	miRNA	miR159a
peony_peony1_140238	19	9	TTTGGATTGAAGGGAGCCG	miRNA	miR159a
peony_peony1_140466	20	1	TTTGGATTGAAGGGGGCTCA	miRNA	miR159a
peony_peony1_140686	21	9	TTTGGGTTGACGGGAGCTCTA	miRNA	miR159a
peony_peony1_140702	21	4	TTTGGATTGATGGGAGCTCTG	miRNA	miR159a
peony_peony1_140731	21	1	TTTGGAGTGAAGGGAGCACTA	miRNA	miR159a
peony_peony1_140764	25	1	TTTGGATTGAAGGGAGCTCTATAGA	miRNA	miR159a
peony_peony1_141307	21	2	TTTGGACTGAAGGGAGCGCTA	miRNA	miR159a
peony_peony1_141909	21	2	TTTGGATTGATGGTAGCTCTA	miRNA	miR159a
peony_peony1_142000	27	1	TTTGGATTGAAGGGAGCTCTACCTCCA	miRNA	miR159a
peony_peony1_142249	23	2	TTTGGATTGAAGGGAGCTCTAAC	miRNA	miR159a
peony_peony1_142255	21	3	TTTGCATTGAAGGGGGCTCTA	miRNA	miR159a
peony_peony1_142493	20	1	TTGGATTGAAGGCTGCTCTA	miRNA	miR159a
peony_peony1_143998	21	60	CTTGGATTGAAGGGAGCTCCA	miRNA	miR159a
peony_peony1_144294	20	10	TTTGGATTGAAGGGTGCTCT	miRNA	miR159a
peony_peony1_145025	18	1	TTGGATTGAAGGGAGCTT	miRNA	miR159a
peony_peony1_145163	20	28	TTGGATTGAAGGGAGCTCGA	miRNA	miR159a
peony_peony1_145911	21	2	TTTGGATTGAAGGGAGGACTA	miRNA	miR159a
peony_peony1_145916	21	3	TTTGGATTGAAGGGGGCACTA	miRNA	miR159a
peony_peony1_145939	21	3	TGTGGATTGGAGGGAGCTCTA	miRNA	miR159a
peony_peony1_146192	21	8	TTTGGATTGATGGGGGCTCTA	miRNA	miR159a
peony_peony1_146411	20	2	TTTGGATTGAAGAGAGCTCT	miRNA	miR159a
peony_peony1_147653	21	1	TTTGGTTTGAAGCGAGCTCTA	miRNA	miR159a
peony_peony1_148052	22	8	TTTGGATTGAAGGGAGCTTTTT	miRNA	miR159a
peony_peony1_148296	21	7	TTTGGTTTGAAGGGAGCGCTA	miRNA	miR159a
peony_peony1_150529	29	1	TTTGGATTGAAGGGAGCTCTACCTCTGCT	miRNA	miR159a
peony_peony1_150648	21	2	TTTGGTTTGAAGGGAGCACTA	miRNA	miR159a
peony_peony1_151484	21	22	TTTGGGTTGAAGGGAGCTCTT	miRNA	miR159a
peony_peony1_152678	22	2	TTTGGATTGAAGGGAGATCTAT	miRNA	miR159a
peony_peony1_152992	21	3	TATGGATTGAAGGGGGCTCTA	miRNA	miR159a
peony_peony1_153416	21	2	TTTGGTTTGACGGGAGCTCTA	miRNA	miR159a
peony_peony1_153525	21	7	TTTGGTTTGAAGGGAGCTCTT	miRNA	miR159a
peony_peony1_153582	21	13	TTTGGGTTGAAGGGAGCTCGA	miRNA	miR159a
peony_peony1_154110	20	5	TTCGATTGAAGGGAGCTCTA	miRNA	miR159a
peony_peony1_154256	21	4	CTTGGATCGAAGGGAGCTCTA	miRNA	miR159a
peony_peony1_154789	21	3	TTTGGAGTGAAGGGTGCTCTA	miRNA	miR159a
peony_peony1_155142	21	1	TTTGTATTGAAGGTAGCTCTA	miRNA	miR159a
peony_peony1_155397	21	8	TTTGGATTGAAGGGAGCGCGA	miRNA	miR159a
peony_peony1_155769	21	12	TTTGGATTGAAGGGAGCTTTC	miRNA	miR159a
peony_peony1_156534	21	2	TCTGGATGGAAGGGAGCTCTA	miRNA	miR159a
peony_peony1_157330	21	2	TTTGGATTGATGGGAGCGCTA	miRNA	miR159a
peony_peony1_157423	21	5	ATTGGATTGAAGGGAGCTTTA	miRNA	miR159a
peony_peony1_159241	21	2	TTTGGATTGCAGGGTGCTCTA	miRNA	miR159a
peony_peony1_159372	21	11	TTTGGATTGATGGGAGCTCCA	miRNA	miR159a
peony_peony1_159548	22	1	TTTGGATTGAAGGGAGCCCTCC	miRNA	miR159a
peony_peony1_160388	20	1	TTGGTTTGATGGGAGCTCTA	miRNA	miR159a
peony_peony1_160481	21	2	TTTGGAATGGAGGGAGCTCTA	miRNA	miR159a
peony_peony1_160899	21	11	TTTGGAGTGAAGGGAGCGCTA	miRNA	miR159a
peony_peony1_161031	21	4	GTTGGATTGAAGGGAGCTCTT	miRNA	miR159a
peony_peony1_161251	21	9	TTTGGATTGAAGGTTGCTCTA	miRNA	miR159a
peony_peony1_162655	29	1	TTTGGATTGAAGGGAGCTCTACCTTGGCA	miRNA	miR159a
peony_peony1_163045	21	1	TTTGTATTGAAGGAAGCTCTA	miRNA	miR159a
peony_peony1_164052	22	2	TTGGATTGAAGGGAGCTCTAGA	miRNA	miR159a
peony_peony1_164688	21	1	TTTGGATCGAACGGAGCTCTA	miRNA	miR159a
peony_peony1_164743	21	5	TTTGGGTAGAAGGGAGCTCTA	miRNA	miR159a
peony_peony1_164746	23	11	TTTGGATTGAAGGGAGCTCTTCT	miRNA	miR159a
peony_peony1_165034	21	2	GTTGGAATGAAGGGAGCTCTA	miRNA	miR159a
peony_peony1_165506	21	3	TTTGGATTGAAGGGATCTTTA	miRNA	miR159a
peony_peony1_167219	20	1	TTGGATCGAAGGGAGCTGTA	miRNA	miR159a
peony_peony1_167859	20	1	TTGGATTGAAGGGAGCTCAT	miRNA	miR159a
peony_peony1_168531	21	75	TTTGGATTGATGGGAGCTCTA	miRNA	miR159a
peony_peony1_169240	21	6	TTTGGATTGAAGAGAGCTCCA	miRNA	miR159a
peony_peony1_170379	20	2	TTGGATCGAAGGGAGCTCCA	miRNA	miR159a
peony_peony1_173849	22	2	TTGGATTGAAGGGAGCTCTCCA	miRNA	miR159a
peony_peony1_175615	26	1	TTTGGATTGAAGGGAGCTCTATTCCA	miRNA	miR159a
peony_peony1_176075	21	7	TTTGGATTGAAGGGAGCTCGT	miRNA	miR159a
peony_peony1_176151	21	33	TTTGGGTTGAAGGGGGCTCTA	miRNA	miR159a
peony_peony1_177637	20	1	TTGGTTGGAAGGGAGCTCTA	miRNA	miR159a
peony_peony1_178311	21	2	TTTGGATCGAAGGGAGATCTA	miRNA	miR159a
peony_peony1_179008	22	14	TTTGGATTGAAGGGAGCTCTCC	miRNA	miR159a
peony_peony1_180563	21	1	CTTGGATTGAAGGGAGGTCTA	miRNA	miR159a
peony_peony1_228828	21	6	TTTGGATTGAAGGGAGGTTTA	miRNA	miR159a
peony_peony1_228961	21	19	TTTGGCTTGAAGGGGGCTCTA	miRNA	miR159a
peony_peony1_229479	21	6	TTTGGACTGAAGGGAGCTCTT	miRNA	miR159a
peony_peony1_229795	20	3	TTGGATTGACGGGAGCTCCA	miRNA	miR159a
peony_peony1_230413	24	1	TTTGGATTGAAGGGAGCTCTCATC	miRNA	miR159a
peony_peony1_230630	20	1	GTGGATTGAAGGGAGCACTA	miRNA	miR159a
peony_peony1_233023	26	1	TTGGATTGAAGGGAGCTTTCTTTTAT	miRNA	miR159a
peony_peony1_233710	22	12	TTTGGATTGAAGGGAGCTCTAG	miRNA	miR159a
peony_peony1_234103	30	1	TTTGGATTGAAGGGAGCTCTAGGTGCACCA	miRNA	miR159a
peony_peony1_236084	21	18	TTTGGTTTGAAGGGAGCTCCA	miRNA	miR159a
peony_peony1_236908	21	4	TTTGGATTGAAGGTAGATCTA	miRNA	miR159a
peony_peony1_236917	21	7	TTTGGCTTGAAGGGAGCTCGA	miRNA	miR159a
peony_peony1_237089	21	3	TTTGGATTGGAGGGAGCTCGA	miRNA	miR159a
peony_peony1_237489	21	1	TTTGAATTGAAGGGAGATCTA	miRNA	miR159a
peony_peony1_238118	26	1	TTGGATTGAAGGGAGCTCTATTTTCA	miRNA	miR159a
peony_peony1_238628	21	1	TTTGGAATGAAGGGAGCTCGA	miRNA	miR159a
peony_peony1_238660	21	3	TTTAGATTGAAGGGAGCTCCA	miRNA	miR159a
peony_peony1_239172	20	2	TTGGTTTGAAGGGGGCTCTA	miRNA	miR159a
peony_peony1_239424	26	1	TTTGGATTGAAGGGAGCTCCTTTTCA	miRNA	miR159a
peony_peony1_240063	21	4	TTGGGATTGAAGGAAGCTCTA	miRNA	miR159a
peony_peony1_241694	21	4	TTTGGCTTGAAGGGAGGTCTA	miRNA	miR159a
peony_peony1_241702	20	20	TTGGATTGAAGGGAGTTCTA	miRNA	miR159a
peony_peony1_242891	21	5	TTTGGATTGCAGGGAGGTCTA	miRNA	miR159a
peony_peony1_243127	21	5	TCTGGGTTGAAGGGAGCTCTA	miRNA	miR159a
peony_peony1_244060	21	5	TGGATTGAAGGGAGCTCTACA	miRNA	miR159a
peony_peony1_245161	21	7	TTTGGATTGAAGGGCGTTCTA	miRNA	miR159a
peony_peony1_246456	21	2	TTTGGTTTGAAGGGAGTTCTA	miRNA	miR159a
peony_peony1_247233	21	1	TTTGGACTGCAGGGAGCTCTA	miRNA	miR159a
peony_peony1_247372	22	2	TTTGGATTGGAGGGAGCTCTAA	miRNA	miR159a
peony_peony1_251256	20	1	TTGGATTGACGGGCGCTCTA	miRNA	miR159a
peony_peony1_251461	21	3	TTTGGACTGAAGGCAGCTCTA	miRNA	miR159a
peony_peony1_251885	21	7	TTTGGATTGAAGGGCGCTGTA	miRNA	miR159a
peony_peony1_252166	21	7	TTTGGATTGTAGGGGGCTCTA	miRNA	miR159a
peony_peony1_252315	24	3	TTTGGATTGAAGGGAGCTCTAATC	miRNA	miR159a
peony_peony1_252501	21	1	TTTGGATTGAAGAGAGCACTA	miRNA	miR159a
peony_peony1_252854	29	2	TTTGGATTGAAGGGAGCTCTACGTCACGT	miRNA	miR159a
peony_peony1_253017	20	5	TTGGATTGAAGCGAGCTCTA	miRNA	miR159a
peony_peony1_253431	21	6	GTTGGGTTGAAGGGAGCTCTA	miRNA	miR159a
peony_peony1_254696	21	4	TTTGGATTGAAGGGAGCTGTT	miRNA	miR159a
peony_peony1_255901	20	16	TTGGATTGAAGGGAGCGCTA	miRNA	miR159a
peony_peony1_257337	21	35	TTGGATTGAAGGGAGCTCTAA	miRNA	miR159a
peony_peony1_257518	21	2	TTCGGATTGAAGGGAGCCCTA	miRNA	miR159a
peony_peony1_259012	21	9	TTTGGATTGAAGGTAGCTCCA	miRNA	miR159a
peony_peony1_260282	20	5	TTTGGATTGAAGGGAGCGCA	miRNA	miR159a
peony_peony1_261145	20	3	TTTGGATTGAAGGGACCTCC	miRNA	miR159a
peony_peony1_261956	28	1	TTTGGATTGAAGGGAGCTCTAGGACGGC	miRNA	miR159a
peony_peony1_262512	21	1	GTTGGATTGAAGGGAGCACTA	miRNA	miR159a
peony_peony1_263043	30	2	TTTGGATTGAAGGGAGCTCTAGACGACCGG	miRNA	miR159a
peony_peony1_264776	30	1	TTTGGATTGAAGGGAGCTCTACTGACGCCA	miRNA	miR159a
peony_peony1_265547	18	8	TTGGATTGAAGGGAGCTC	miRNA	miR159a
peony_peony1_267527	21	3	TTTGGTTTGAAGGGAGCTCTG	miRNA	miR159a
peony_peony1_268939	21	7	TTTGGATTGAAGGGTGCTCTC	miRNA	miR159a
peony_peony1_269847	23	6	TTGGATTGAAGGGAGCTCTATTT	miRNA	miR159a
peony_peony1_269922	21	3	GTTGGATTGAAGGGAGCTGTA	miRNA	miR159a
peony_peony1_270720	26	1	TTTGGATTGAAGGGAGCTCTATGCCA	miRNA	miR159a
peony_peony1_272235	24	2	TTTGGATTGAAGGGAGCTCTACTC	miRNA	miR159a
peony_peony1_273226	21	4	TTTGGTTTAAAGGGAGCTCTA	miRNA	miR159a
peony_peony1_274257	20	11	TTGGATTGAAGGGAGATCTA	miRNA	miR159a
peony_peony1_275048	20	2	TTGGATTGCAGGGAGCTCAA	miRNA	miR159a
peony_peony1_276101	23	2	TTGGATTGAAGGGAGCTCTATCC	miRNA	miR159a
peony_peony1_277241	21	5	TCTGGATTGAAGGGAGCCCTA	miRNA	miR159a
peony_peony1_277372	30	1	TTTGGATTGAAGGGAGCTCTATCTGGTCGA	miRNA	miR159a
peony_peony1_278163	21	2	TTTGGAGTGAAGAGAGCTCTA	miRNA	miR159a
peony_peony1_278215	20	8	ATGGATTGAAGGGAGCTCTA	miRNA	miR159a
peony_peony1_278342	21	4	TTTGGATTGAAGGGAGCTATT	miRNA	miR159a
peony_peony1_278440	20	2	TTGGATTGAGGGGGGCTCTA	miRNA	miR159a
peony_peony1_278633	30	1	TTTGGATTGAAGGGAGCTCTAAATGTTTTT	miRNA	miR159a
peony_peony1_280224	21	2	TTTGGATTTAAGGGAGCTCTT	miRNA	miR159a
peony_peony1_280606	21	8	TTTGGAGTGAAGGGAGGTCTA	miRNA	miR159a
peony_peony1_281748	21	3	TTGGGATGGAAGGGAGCTCTA	miRNA	miR159a
peony_peony1_281797	21	4	TTTGGATTGAAGGCACCTCTA	miRNA	miR159a
peony_peony1_281882	21	2	TTTGGATTGAAGGGTACTCTA	miRNA	miR159a
peony_peony1_282591	23	1	TTGGATTGAAGGGCGCTCTATTT	miRNA	miR159a
peony_peony1_283556	22	1	ATTTGGATTGAAGGGAGCGCCA	miRNA	miR159a
peony_peony1_283999	21	1	TTGGGATTGAAGGGAACTCTA	miRNA	miR159a
peony_peony1_285255	25	20	TTTGGATTGAAGGGAGCTCTACCCG	miRNA	miR159a
peony_peony1_286554	24	1	TTTGGATTGAAGGGAGCTTTATCT	miRNA	miR159a
peony_peony1_286802	20	2	TTTGGATTGAAGGGAGCACA	miRNA	miR159a
peony_peony1_286843	20	1	TTGGCTTGAAGGCAGCTCTA	miRNA	miR159a
peony_peony1_288104	26	1	TTTGGATTGAAGGGAGCTCTACGCCA	miRNA	miR159a
peony_peony1_288360	21	6	TTTGGTGTGAAGGGAGCTCTA	miRNA	miR159a
peony_peony1_291990	19	8	TTTGGATTGAAGGGAGCTA	miRNA	miR159a
peony_peony1_292549	21	2	CTTGGATTGAAGGGAGTTCTA	miRNA	miR159a
peony_peony1_293135	29	1	TTTGGATTGAAGGGAGCTCTATCTTCTCT	miRNA	miR159a
peony_peony1_294076	23	5	TTGGATTGAAGGGAGCTCTTTTC	miRNA	miR159a
peony_peony1_295227	21	3	TTTGGCTTGAAGGGAGCTGTA	miRNA	miR159a
peony_peony1_295309	29	2	TTTGGATTGAAGGGAGCTCTAGGGGGCCG	miRNA	miR159a
peony_peony1_295659	21	1	TTTGGATTGAAGGCAGCTCTG	miRNA	miR159a
peony_peony1_296220	21	6	TTTGGATTGAAGGAAGGTCTA	miRNA	miR159a
peony_peony1_297273	22	3	CTTTGGATTGAAGGGAGCTCCA	miRNA	miR159a
peony_peony1_297917	21	1	ATTGGATTGAAGAGAGCTCTA	miRNA	miR159a
peony_peony1_298253	24	1	TTTGGATTGAAGGAAGCTCTACCA	miRNA	miR159a
peony_peony1_298536	20	1	TTGGATTGAAGGGCGCTCTG	miRNA	miR159a
peony_peony1_299362	21	2	TCTGGATCGAAGGGAGCTCTA	miRNA	miR159a
peony_peony1_299842	21	6	TTTGGATTGAAGGAAGCTCAA	miRNA	miR159a
peony_peony1_300810	21	10	TTTGGCTTGAAGGTAGCTCTA	miRNA	miR159a
peony_peony1_301067	20	8	TTTGGATTGAAGGGAGTTCT	miRNA	miR159a
peony_peony1_301163	21	7	TTTGGATTGAAGGCCGCTCTA	miRNA	miR159a
peony_peony1_302021	21	9	TTTGGATTGAATGGAGCTCCA	miRNA	miR159a
peony_peony1_304066	21	1	ATTGGATTGAAGGGAGTTCTA	miRNA	miR159a
peony_peony1_304714	21	1	TTTGGATTAAAGGGAGCTTTA	miRNA	miR159a
peony_peony1_304733	21	8	TTTGGATTGAAGGGTGCGCTA	miRNA	miR159a
peony_peony1_305115	21	2	GTTGGATTGAAGGGAGCTCTC	miRNA	miR159a
peony_peony1_305696	22	1	TTGGATTGAAGGGAGATCTAAA	miRNA	miR159a
peony_peony1_307002	20	1	TTGGATTGAAGGGGGCGCTA	miRNA	miR159a
peony_peony1_307030	21	6	TTTGGATTGAAGGGAGCGGTA	miRNA	miR159a
peony_peony1_307640	21	1	TTTGGATAGAAGGCAGCTCTA	miRNA	miR159a
peony_peony1_308358	21	5	TTTGGTTTGAAGGGAGGTCTA	miRNA	miR159a
peony_peony1_308536	20	21	CTGGATTGAAGGGAGCTCTA	miRNA	miR159a
peony_peony1_308875	25	3	TTTGGATTGAAGGGAGCTCTATATT	miRNA	miR159a
peony_peony1_311149	21	3	TTTGGTTTGAAGGGATCTCTA	miRNA	miR159a
peony_peony1_311371	21	3	TTTGGAGTGAAGGGAGCCCTA	miRNA	miR159a
peony_peony1_312272	21	1	TTTGGATTGAAAGGAGATCTA	miRNA	miR159a
peony_peony1_312788	25	1	TTTGGATTGAAGGGAGCTCTACTTT	miRNA	miR159a
peony_peony1_313097	21	2	TTTGGATTGAAGGGACCTCGA	miRNA	miR159a
peony_peony1_313337	20	14	TTGGATTGAAGGGAGCTGTA	miRNA	miR159a
peony_peony1_314200	26	1	TTTGGATTGAAGGGAGCTCTACACCA	miRNA	miR159a
peony_peony1_314548	22	6	TTGGATTGAAGGGAGCTCTTTC	miRNA	miR159a
peony_peony1_314612	21	5	TTTGGCTTGAAGGGAGCGCTA	miRNA	miR159a
peony_peony1_316424	19	1	GGGATTGAAGGGAGCTCTA	miRNA	miR159a
peony_peony1_317721	21	2	TTGGGTTTGAAGGGAGCTCTA	miRNA	miR159a
peony_peony1_321632	21	1	TTTGGATGGATGGGAGCTCTA	miRNA	miR159a
peony_peony1_322666	24	17	TTTGGATTGAAGGGAGCTCTATCT	miRNA	miR159a
peony_peony1_323470	20	2	TTGGATTGAAGGGAGCTTCA	miRNA	miR159a
peony_peony1_323473	21	5	TTTGGCTTGAAGGGACCTCTA	miRNA	miR159a
peony_peony1_323585	23	2	AATTTGGATTGAAGGGAGCTCTA	miRNA	miR159a
peony_peony1_324382	20	9	TTGGATTGAAGGGAGCACCA	miRNA	miR159a
peony_peony1_324602	22	4	ATTTGGATTGAAGGGAGCTCCA	miRNA	miR159a
peony_peony1_324680	20	3	TTTGGATTGAAGGGAGCTTA	miRNA	miR159a
peony_peony1_325021	21	1	TTGGGATTGAAGGGATCTCTA	miRNA	miR159a
peony_peony1_327110	22	8	TTGGATTGAAGGGAGCTCTTTT	miRNA	miR159a
peony_peony1_327514	27	1	TTTGGATTGAAGGGAGCTCTAGGGTAA	miRNA	miR159a
peony_peony1_327682	21	4	TTTGGATTGAAGGGTTCTCTA	miRNA	miR159a
peony_peony1_328044	21	6	TTTGGATTGAGGGGAGCGCTA	miRNA	miR159a
peony_peony1_328739	20	12	TTGGATTGACGGGAGCTCTA	miRNA	miR159a
peony_peony1_329001	26	1	TTTGGATTGAAGGGAGCTCTATCTCT	miRNA	miR159a
peony_peony1_329344	25	10	TTTGGATTGAAGGGAGCTCTATTTC	miRNA	miR159a
peony_peony1_329746	21	1	TTGGATTGAAGGGAGCTTTTT	miRNA	miR159a
peony_peony1_330011	29	1	TTTGGATTGAAGGGAGCTCTTTAGGCCCT	miRNA	miR159a
peony_peony1_330236	21	6	TTTGGATTGAAGGGAGCGCTC	miRNA	miR159a
peony_peony1_330309	21	4	TTTGGATTGGAGGAAGCTCTA	miRNA	miR159a
peony_peony1_331066	21	1	TTTGGGTTAAAGGGAGCTCTA	miRNA	miR159a
peony_peony1_331388	22	3	TTTGGATTGAAGGGGGCTCTAC	miRNA	miR159a
peony_peony1_331743	21	2	TTTGGATTGGGGGGAGCTCTA	miRNA	miR159a
peony_peony1_332408	21	2	TTTGGATTGAAGGGAGTTCGA	miRNA	miR159a
peony_peony1_335510	21	6	TTTGGAATGAAGGGAGCTCTC	miRNA	miR159a
peony_peony1_335728	21	5	TTTGGCTTGAAGGGTGCTCTA	miRNA	miR159a
peony_peony1_336646	20	3	TTGGCTTGAAGGGGGCTCTA	miRNA	miR159a
peony_peony1_338021	21	3	TTTGGTTTGAGGGGAGCTCTA	miRNA	miR159a
peony_peony1_338195	20	1	TTGGATTGAAGTTAGCTCTA	miRNA	miR159a
peony_peony1_339477	21	1	TTTGAATGGAAGGGAGCTCTA	miRNA	miR159a
peony_peony1_339600	21	2	GTGGGATTGAAGGGAGCTCTA	miRNA	miR159a
peony_peony1_340566	20	4	TTTGGTTTGAAGGGAGCTCT	miRNA	miR159a
peony_peony1_341362	21	29	TTGGATTGAAGGGAGCTCTAC	miRNA	miR159a
peony_peony1_341428	21	11	TTGGGATTGAAGGGGGCTCTA	miRNA	miR159a
peony_peony1_342522	21	1	TTGGATTGAAGGGAACTCTTC	miRNA	miR159a
peony_peony1_344208	20	3	TTGGGGTGAAGGGAGCTCTA	miRNA	miR159a
peony_peony1_345675	21	1	TTGGGATTGATGGGAGCTCTA	miRNA	miR159a
peony_peony1_345807	25	1	TTTGGATTGAAGGGAGCTCTATTTG	miRNA	miR159a
peony_peony1_345815	21	1	TTTCGATCGAAGGGAGCTCTA	miRNA	miR159a
peony_peony1_347340	18	1	TCTGGATTGAAGGCAGCT	miRNA	miR159a
peony_peony1_348141	21	2	TTTGGATTGCAGGGAGCTATA	miRNA	miR159a
peony_peony1_348223	21	3	TTTGTATTGAAGGGAGCTCCA	miRNA	miR159a
peony_peony1_348423	21	2	TTTGGATTGGACGGAGCTCTA	miRNA	miR159a
peony_peony1_348602	23	14	TTTGGATTGAAGGGAGCTCTTCA	miRNA	miR159a
peony_peony1_349378	22	1	TTTGGATTGAAGGAAGCTCTTT	miRNA	miR159a
peony_peony1_349451	27	1	TTTGGATTGAAGGGAGCTATGGGGCCA	miRNA	miR159a
peony_peony1_350465	21	5	TTTGGATTGAAGGGAGATCTT	miRNA	miR159a
peony_peony1_350768	21	2	CTTGGATTGAAGGGAGCACTA	miRNA	miR159a
peony_peony1_350934	21	1	TTAGGATTGAAGGGAGCTCTT	miRNA	miR159a
peony_peony1_352010	20	2	TTGGATTGAAGGGGGCTCGA	miRNA	miR159a
peony_peony1_352040	20	1	TTGGATTGGAGGGAGCGCTA	miRNA	miR159a
peony_peony1_352369	18	1	TGGATTGAAGGGAGCTCG	miRNA	miR159a
peony_peony1_352531	25	4	TTTGGATTGAAGGGAGCTCTTTTTC	miRNA	miR159a
peony_peony1_354117	21	10	TTTGGATTGCAGGGGGCTCTA	miRNA	miR159a
peony_peony1_355122	21	4	TTTGGTTTGAAGGGCGCTCTA	miRNA	miR159a
peony_peony1_355496	21	3	TTTGGGTGGAAGGGAGCTCTA	miRNA	miR159a
peony_peony1_355822	21	2	TTTGGAGTGAAGGGAGCTATA	miRNA	miR159a
peony_peony1_357116	21	3	TTTGGAGTGAAGGGCGCTCTA	miRNA	miR159a
peony_peony1_357617	21	1	TTTTGATTGAAAGGAGCTCTA	miRNA	miR159a
peony_peony1_358926	21	11	TTTGGATTGGAGGGGGCTCTA	miRNA	miR159a
peony_peony1_359494	21	2	TTTGGATTGAAGGGAGCTGTG	miRNA	miR159a
peony_peony1_359766	26	1	TTTGGATTGAAGGGAGCTCTAGCTGG	miRNA	miR159a
peony_peony1_360585	21	3	TTTGGATAGAAGGGAGCTCGA	miRNA	miR159a
peony_peony1_361125	20	9	TTTGGATTGAAGGGAGCCCC	miRNA	miR159a
peony_peony1_361769	21	5	TTTGGATCGAAGGGCGCTCTA	miRNA	miR159a
peony_peony1_363315	22	1	TTTGGATTGGAGGGAGCTCTAT	miRNA	miR159a
peony_peony1_363769	21	2	TTTGGATTTCAGGGAGCTCTA	miRNA	miR159a
peony_peony1_365101	21	2	TGTGGATGGAAGGGAGCTCTA	miRNA	miR159a
peony_peony1_367134	27	1	TTTGGATTGAAGGGAGCTCTAATTTTT	miRNA	miR159a
peony_peony1_367242	20	3	TTTGGATTGAAGGGGGCCCT	miRNA	miR159a
peony_peony1_369373	21	10	TTTGGGTTGAAGGGTGCTCTA	miRNA	miR159a
peony_peony1_370612	27	1	TTTGGATTGAAGGGAGCTCTTTATTTC	miRNA	miR159a
peony_peony1_373609	24	2	TTGGATTGAAGGGAGCTCTTTTCA	miRNA	miR159a
peony_peony1_375554	20	8	TGGGATTGAAGGGAGCTCTA	miRNA	miR159a
peony_peony1_376052	21	5	TTTGGATTGAAGGGAGATCAA	miRNA	miR159a
peony_peony1_376071	20	2	TTGGATTGCAGGGAGCTCCA	miRNA	miR159a
peony_peony1_376787	30	1	TTTGGGTTGAAGGGAGCTCTAGGTACTGAC	miRNA	miR159a
peony_peony1_377793	20	1	TTAGATTGAAGGGTGCTCTA	miRNA	miR159a
peony_peony1_481278	20	22	TTGGATTGAAGGGAGCTCAA	miRNA	miR159a
peony_peony1_482955	22	5	TTTGGATTGAAGGGAGCTTTTC	miRNA	miR159a
peony_peony1_483132	21	1	TTTCGATTGAAGGGAGCCCTA	miRNA	miR159a
peony_peony1_483368	22	2	TTGGATTGAAGGGAGCTCTTCT	miRNA	miR159a
peony_peony1_483685	23	1	TTTGGATTGAAGGGAGCTATTTT	miRNA	miR159a
peony_peony1_484396	21	3	GTTGGATTGAAGGGAGCGCTA	miRNA	miR159a
peony_peony1_484951	27	1	TTTGGATTGAAGGGAGCTCTTTCTCTT	miRNA	miR159a
peony_peony1_485164	23	2	TTTGGATTGAAGGGAGCTCTAGT	miRNA	miR159a
peony_peony1_485202	21	3	TTTGGGTTGAAGGTAGCTCTA	miRNA	miR159a
peony_peony1_485820	20	10	TTGGATGGAAGGGAGCTCTA	miRNA	miR159a
peony_peony1_486929	20	5	TTGGATTGATGGGAGCTCTA	miRNA	miR159a
peony_peony1_486991	24	1	TTGTTTGGATTGAAGGGAGCTCTA	miRNA	miR159a
peony_peony1_489994	21	3	GTTGGATTGAAGGGAGTTCTA	miRNA	miR159a
peony_peony1_490760	21	1	TTTGAATTAAAGGGAGCTCTA	miRNA	miR159a
peony_peony1_491343	21	2	TTTGGATTGAAGGAAGCTCTT	miRNA	miR159a
peony_peony1_492773	20	1	TTGGATTGAAGCGGGCTCTA	miRNA	miR159a
peony_peony1_493049	25	1	TTTGGATTGAAGGGAGCTCTACCGG	miRNA	miR159a
peony_peony1_494307	21	2	TTTGGATTGAAGGGCACTCTA	miRNA	miR159a
peony_peony1_495383	21	3	TTTGGTTAGAAGGGAGCTCTA	miRNA	miR159a
peony_peony1_495583	20	1	TTTGGACCGAAGGGAGCTCT	miRNA	miR159a
peony_peony1_495849	21	2	TTTGGATTGAATGGAGCTTTA	miRNA	miR159a
peony_peony1_498146	21	1	TTTGCATTGAACGGAGCTCTA	miRNA	miR159a
peony_peony1_498775	21	8	TTTGGATTGCCGGGAGCTCTA	miRNA	miR159a
peony_peony1_499111	20	1	TTGCATTGAAGTGAGCTCTA	miRNA	miR159a
peony_peony1_499360	22	3	TTGGATTGAAGGGAGCTCTATA	miRNA	miR159a
peony_peony1_499368	21	1	ATTGGATTAAAGGGAGCTCTA	miRNA	miR159a
peony_peony1_499569	21	3	TTTGGATTGGAGGGAGCTTTA	miRNA	miR159a
peony_peony1_500340	24	5	TTTGGATTGAAGGGAGCTCTAATT	miRNA	miR159a
peony_peony1_500485	20	9	TTGGATTGAAGGAAGCTCTA	miRNA	miR159a
peony_peony1_500698	21	6	TTTGGATTGAAGGGAACTCTC	miRNA	miR159a
peony_peony1_500850	21	1	TTTCGATTGATGGGAGCTCTA	miRNA	miR159a
peony_peony1_501052	21	2	TTTGGTTGGAAGGGAGCTCTA	miRNA	miR159a
peony_peony1_501397	21	2	TTTGGATTGTAGGGAGGTCTA	miRNA	miR159a
peony_peony1_501477	21	6	TTTGGGTTGAAGGAAGCTCTA	miRNA	miR159a
peony_peony1_505192	21	3	TTTGGATTGAAGGGCGATCTA	miRNA	miR159a
peony_peony1_505227	20	7	TTGGATTGAAGAGAGCTCTA	miRNA	miR159a
peony_peony1_505647	21	5	TTTGGATTGCAGGGAGCCCTA	miRNA	miR159a
peony_peony1_506457	21	4	TCCGGATTGAAGGGAGCTCTA	miRNA	miR159a
peony_peony1_506553	30	1	TTTGGATTGAAGGGAGCTCTATCTTTGACT	miRNA	miR159a
peony_peony1_506998	21	1	TTTGGATTTAAGGGACCTCTA	miRNA	miR159a
peony_peony1_507821	21	4	TTTGGATTGAAGGGAGGTCAA	miRNA	miR159a
peony_peony1_508602	20	2	TTTGGAATGAAGGGAGCCCT	miRNA	miR159a
peony_peony1_508925	20	5	TTTGGATTGAAGGGAGATCT	miRNA	miR159a
peony_peony1_509946	22	2	TTGGATTGAAGGGAGCTCTACC	miRNA	miR159a
peony_peony1_510281	23	3	TTTGGATTGAAGGGAGCTCTAGA	miRNA	miR159a
peony_peony1_510300	20	2	TTGGTTTGAGGGGAGCTCTA	miRNA	miR159a
peony_peony1_512021	21	2	TTTGGATGGAAGGGAGCCCTA	miRNA	miR159a
peony_peony1_512881	20	2	TTGGATTGAAGGGCGCCCTA	miRNA	miR159a
peony_peony1_513145	22	1	TTTGGATTGAAGGGAGCTTTTA	miRNA	miR159a
peony_peony1_514043	21	7	TTTGGATTGAAGGGAGCTCGG	miRNA	miR159a
peony_peony1_514246	20	1	TTGGATCGAAGGGACCTCTA	miRNA	miR159a
peony_peony1_514738	20	4	TTTGGATGGAAGGGAGCTCT	miRNA	miR159a
peony_peony1_516593	21	2	TTTGGATTGAACGGGGCTCTA	miRNA	miR159a
peony_peony1_517267	21	3	TTTGGATTTAAGGGAGCTCCA	miRNA	miR159a
peony_peony1_518488	25	1	TTTGGTTTGAAGGGAGCTCTTTTCA	miRNA	miR159a
peony_peony1_518593	21	2	TTTGAATTGAAGGGCGCTCTA	miRNA	miR159a
peony_peony1_519201	21	2	TTTGGATTGACGGGAACTCTA	miRNA	miR159a
peony_peony1_519252	21	3	TTTGGCTTGAAGGGAGCTCAA	miRNA	miR159a
peony_peony1_519675	20	1	TGGGATTGAGGGGAGCTCTA	miRNA	miR159a
peony_peony1_520142	23	1	TTTGGATTGAAGGGGGCTCTATT	miRNA	miR159a
peony_peony1_520857	19	1	GGGATTGAAGGGAGCTCTT	miRNA	miR159a
peony_peony1_521218	23	1	GGTTTGGATTGAAGGGAGCTCTA	miRNA	miR159a
peony_peony1_521444	24	1	TTTGGATTGAAGGGAGCTCTTCTT	miRNA	miR159a
peony_peony1_523121	27	2	TTTGGATTGAAGGGAGCTCTAGGGGGC	miRNA	miR159a
peony_peony1_523467	25	1	TTTGGGTTGAAGGGAGCTCTACCCT	miRNA	miR159a
peony_peony1_523732	21	7	TTTGGATTGAAGGGAGCACTC	miRNA	miR159a
peony_peony1_523937	20	1	TTTGGATTGAAGGGCGCTTT	miRNA	miR159a
peony_peony1_525056	22	9	TTGGATTGAAGGGAGCTCTACT	miRNA	miR159a
peony_peony1_525652	21	1	TTTGGATTAAAGGAAGCTCTA	miRNA	miR159a
peony_peony1_526386	21	3	TTTGGATTGATGGGAGCCCTA	miRNA	miR159a
peony_peony1_528849	19	1	TTTGGATTGAAGGGGGCTC	miRNA	miR159a
peony_peony1_529281	21	2	TTTGGATTGAACGGAGCCCTA	miRNA	miR159a
peony_peony1_531167	23	3	TTGGATTGAAGGGAGCTCTTTTT	miRNA	miR159a
peony_peony1_532041	22	2	TTTGGCTTGAAGGGAGCTCTAT	miRNA	miR159a
peony_peony1_532182	21	2	CTTGGATTCAAGGGAGCTCTA	miRNA	miR159a
peony_peony1_534910	21	1	TTTGGATGGAAGGGCGCTCTA	miRNA	miR159a
peony_peony1_535990	21	3	TTTGGATGGAAGGGAGCTTTA	miRNA	miR159a
peony_peony1_537788	24	11	TTTGGATTGAAGGGAGCTCTTTCA	miRNA	miR159a
peony_peony1_537963	25	1	TTTGGATTGAAGGGAGCTCTAGTTC	miRNA	miR159a
peony_peony1_539646	21	1	TTTGGATTGACGGAAGCTCTA	miRNA	miR159a
peony_peony1_539854	21	8	TTTGGATTGAAGGGTGCTCTG	miRNA	miR159a
peony_peony1_540903	25	1	TTTGGATTGAAGGGAGCTCTATCTT	miRNA	miR159a
peony_peony1_541909	25	1	TTTGGATTGACGGGAGCTCTATTTT	miRNA	miR159a
peony_peony1_545569	22	1	TTGGAGTGAAGGGAGCTCTAGA	miRNA	miR159a
peony_peony1_545736	23	1	TTTGGATTGAAGGGAGCTCATTC	miRNA	miR159a
peony_peony1_552372	25	1	TTTGGGTTGAAGGGAGCTCTAGCCA	miRNA	miR159a
peony_peony1_552812	21	4	TTTGGCGTGAAGGGAGCTCTA	miRNA	miR159a
peony_peony1_552833	20	1	TTTAGATTGAAGGGAGCTCT	miRNA	miR159a
peony_peony1_553188	21	2	TTTCGATTGAAGGGGGCTCTA	miRNA	miR159a
peony_peony1_554146	21	2	TTTTGATTGAAGGGAGCTGTA	miRNA	miR159a
peony_peony1_554208	24	2	ACTTTTGGATTGAAGGGAGCTCTA	miRNA	miR159a
peony_peony1_555136	21	14	TTGGATTGAAGGGAGCTCTTT	miRNA	miR159a
peony_peony1_555838	21	2	TTTGGATTGAAGGGAACTGTA	miRNA	miR159a
peony_peony1_556492	20	2	TTTGGCTTGAAGGGAGCTCT	miRNA	miR159a
peony_peony1_559561	29	1	GGTTGAAGAGAGCTCTAACAGGCCTTGCA	miRNA	miR159a
peony_peony1_560251	21	21	TTTGGCTTGAAGGGCGCTCTA	miRNA	miR159a
peony_peony1_566535	21	1	TTTGGATTGAAGGCATCTCTA	miRNA	miR159a
peony_peony1_566702	23	2	TTTGGATTGAAGGGAGCTTTTCC	miRNA	miR159a
peony_peony1_572111	21	4	TTTGGTTTGAAGGGAGCTCTC	miRNA	miR159a
peony_peony1_573046	21	5	TTTGGATTGAGGGGAGCTCTT	miRNA	miR159a
peony_peony1_577253	22	14	TTGGATTGAAGGGAGCTCTATC	miRNA	miR159a
peony_peony1_577729	21	2	ATTGGATTGAAGGGCGCTCTA	miRNA	miR159a
peony_peony1_578519	29	1	TTTGGATTGAAGGGAGCTCTATAGTTTGG	miRNA	miR159a
peony_peony1_580810	21	3	TTTGGCTTGAAGCGAGCTCTA	miRNA	miR159a
peony_peony1_581327	21	2	TTCGGATTGAAGGGAGTTCTA	miRNA	miR159a
peony_peony1_581651	21	2	TTTGGATTTACGGGAGCTCTA	miRNA	miR159a
peony_peony1_581694	22	1	CTTTGGATTGACGGGAGCTCCA	miRNA	miR159a
peony_peony1_582099	21	2	TTTGGATTGAAGGACGCTCTA	miRNA	miR159a
peony_peony1_583189	20	6	TTGGGTTGAAGGGGGCTCTA	miRNA	miR159a
peony_peony1_583951	21	1	TTTCGATTGAAGGGAGCTCTC	miRNA	miR159a
peony_peony1_584226	24	1	TTTGGATTGAAGGGAGCTCTACAA	miRNA	miR159a
peony_peony1_584391	21	2	TTGGATTGAAGGGAGCTCTTC	miRNA	miR159a
peony_peony1_585287	20	1	TTGGATTGAAGGGAGCTTTT	miRNA	miR159a
peony_peony1_585289	21	1	TGTGGATTGAAGGGAGCTCAA	miRNA	miR159a
peony_peony1_585641	30	1	TTTGGATTGAAGGGAGCTCTACTTTTCTTT	miRNA	miR159a
peony_peony1_589526	21	2	TTTGGATTGAAGGGATCTCTC	miRNA	miR159a
peony_peony1_590115	21	1	TTGGATTGAAGGGAGCTTTCC	miRNA	miR159a
peony_peony1_591441	21	3	TTTGGATTGAAGGGAGTGCTA	miRNA	miR159a
peony_peony1_593764	25	2	TTTGGATTGAAGGGCGCTCTTTTTC	miRNA	miR159a
peony_peony1_596074	23	2	CATTTGGATTGAAGGGAGCTCCA	miRNA	miR159a
peony_peony1_597151	21	1	TTTGGATGGAAGGGATCTCTA	miRNA	miR159a
peony_peony1_597569	21	2	TTTGGATTGACGGGAGCGCTA	miRNA	miR159a
peony_peony1_597902	24	1	AATTTTGGATTGAAGGGAGCTCTA	miRNA	miR159a
peony_peony1_598538	21	2	TGTGGATTGAAGGGTGCTCTA	miRNA	miR159a
peony_peony1_598866	20	2	TTGGTTTGAAGGGTGCTCTA	miRNA	miR159a
peony_peony1_599373	23	3	TTTGGATTGAAGGGAGCTCTCTC	miRNA	miR159a
peony_peony1_600316	22	1	CATTGGATTGAAGGGAGCTCTA	miRNA	miR159a
peony_peony1_600772	21	5	TTTGGCTGGAAGGGAGCTCTA	miRNA	miR159a
peony_peony1_605473	28	1	TTTGGATTGAAGGGAGCTCTATTATTTT	miRNA	miR159a
peony_peony1_606843	22	2	TTTGGATTGAAGGGCGCTCTAC	miRNA	miR159a
peony_peony1_609002	21	1	ATAGGATTGAAGGGAGCTCTA	miRNA	miR159a
peony_peony1_609067	20	2	TTTGGATTGAAGCGAGCTCT	miRNA	miR159a
peony_peony1_609585	21	2	TTTGGACCGAAGGGAGCTCTA	miRNA	miR159a
peony_peony1_610786	21	9	CTTGGCTTGAAGGGAGCTCTA	miRNA	miR159a
peony_peony1_617741	27	1	TTTGGATTGAAGGGAGCTCTACTTGGA	miRNA	miR159a
peony_peony1_618437	19	1	TTGGATTGAAGGGAGCGCA	miRNA	miR159a
peony_peony1_619587	20	1	TTGGATTGAAGGGATCTCCA	miRNA	miR159a
peony_peony1_620284	21	1	TTTGGATTCAAGGGAGCACTA	miRNA	miR159a
peony_peony1_622570	21	1	TTTGGATGGAAGGGAGGTCTA	miRNA	miR159a
peony_peony1_626858	27	1	TTTGGATTGAAGGGAGCTCTAGCCCCT	miRNA	miR159a
peony_peony1_627659	20	2	TTTGATTGAAGGGAGCTCTA	miRNA	miR159a
peony_peony1_628051	22	1	TTTGGAATGAAGGGAGCTCTTT	miRNA	miR159a
peony_peony1_628352	21	4	TTTGGAGTGAAGGGAGCTCTT	miRNA	miR159a
peony_peony1_629288	22	1	TTTGGATTGAAGGGCGCTCTAA	miRNA	miR159a
peony_peony1_629666	21	7	TTTGGATTGGAGGGAGCTGTA	miRNA	miR159a
peony_peony1_631078	21	3	TTTGGTTTGATGGGAGCTCTA	miRNA	miR159a
peony_peony1_631324	21	2	GTTGGATTGAAGGGAGCTCTG	miRNA	miR159a
peony_peony1_631676	21	2	TTTGGATTGACGGGATCTCTA	miRNA	miR159a
peony_peony1_633101	20	1	TTGGATTGAAGGGTGCTCTT	miRNA	miR159a
peony_peony1_635243	21	6	TTTGGAGTGGAGGGAGCTCTA	miRNA	miR159a
peony_peony1_636897	21	1	TTTTGATTGAAGGGGGCTCTA	miRNA	miR159a
peony_peony1_637061	22	1	TTGGATTGAAGGGAGTTCTACA	miRNA	miR159a
peony_peony1_637475	21	2	TTTGGATTGAGGGGTGCTCTA	miRNA	miR159a
peony_peony1_638097	21	1	TTTGGTTTTAAGGGAGCTCTA	miRNA	miR159a
peony_peony1_639017	21	2	ATTGTATTGAAGGGAGCTCTA	miRNA	miR159a
peony_peony1_640091	23	2	GTTTTGGATTGAAGGGAGCTCTA	miRNA	miR159a
peony_peony1_642615	21	2	TTTGGAGGGAAGGGAGCTCTA	miRNA	miR159a
peony_peony1_643031	20	2	TTGGGTTGAAGGGAGCTCTG	miRNA	miR159a
peony_peony1_644590	24	2	TTTGGATTGAAGGGAGCTCTTCCA	miRNA	miR159a
peony_peony1_645095	21	7	TTTGGATTGAAGGGCGCTTTA	miRNA	miR159a
peony_peony1_646471	23	2	TTTGGATTGAAGGGAGCTTTTTC	miRNA	miR159a
peony_peony1_648550	21	4	TTGGGATTGGAGGGAGCTCTA	miRNA	miR159a
peony_peony1_648946	30	1	TTTGGATTGAAGGGAGCTCTAGACCGACGC	miRNA	miR159a
peony_peony1_649782	21	2	TCTGGTTTGAAGGGAGCTCTA	miRNA	miR159a
peony_peony1_650310	21	1	TTTGGATTGAAGGCAGCTCAA	miRNA	miR159a
peony_peony1_650827	21	5	TTTGGTTTGAAGGAAGCTCTA	miRNA	miR159a
peony_peony1_651096	28	2	TTTGGATTGAAGGGAGCTCTAGGCCGTC	miRNA	miR159a
peony_peony1_652516	20	1	TTGGATTGAAGGGAGCCCGA	miRNA	miR159a
peony_peony1_652542	21	1	TTGGGATTGAAGGGACCTCTA	miRNA	miR159a
peony_peony1_653001	21	8	TTTGGCTTGCAGGGAGCTCTA	miRNA	miR159a
peony_peony1_653608	25	1	TTTGGATTGAAGGGAGCTCTACTTC	miRNA	miR159a
peony_peony1_653671	21	5	TTTGGATTGACGGGAGCTCTT	miRNA	miR159a
peony_peony1_654145	21	1	TTTGGATCCAAGGGAGCTCTA	miRNA	miR159a
peony_peony1_654293	21	5	CTTGGATTGAAGGGAGCTCTC	miRNA	miR159a
peony_peony1_656109	24	1	TTTGGATTGAAGGGAGCTCTAGGG	miRNA	miR159a
peony_peony1_658545	25	4	TTTGGATTGAAGGGAGCTCTATTCA	miRNA	miR159a
peony_peony1_658753	21	1	TTTGGATTGGAGGGACCTCTA	miRNA	miR159a
peony_peony1_660202	21	2	TTTGGATTGAAGGGCGCACTA	miRNA	miR159a
peony_peony1_660686	21	1	TTGGATTGAAGGGAGCTCTCA	miRNA	miR159a
peony_peony1_661083	30	1	TTTGGATTGAAGGGAGCTCTAGCGACGGCC	miRNA	miR159a
peony_peony1_661150	22	3	TTGGATTGAAGGGAGCTCTAAT	miRNA	miR159a
peony_peony1_662560	21	4	TTTGGGTTTAAGGGAGCTCTA	miRNA	miR159a
peony_peony1_663613	30	1	TTTGGATTGAAGGGAGCTCTAGGCCCTCCC	miRNA	miR159a
peony_peony1_664757	19	6	TTGGATTGAAGGGAGCCCT	miRNA	miR159a
peony_peony1_664865	21	6	TTTGGATGGAAGGGGGCTCTA	miRNA	miR159a
peony_peony1_667750	20	3	TTTGGATTGAAGGGAGCACT	miRNA	miR159a
peony_peony1_668262	21	2	TTTGGATTAAAGAGAGCTCTA	miRNA	miR159a
peony_peony1_668623	22	1	TTTGGATCGAAGGGAGCTCTAC	miRNA	miR159a
peony_peony1_672237	21	2	TTTGGATTGAAAGGAGCTCTG	miRNA	miR159a
peony_peony1_672370	21	3	TTTGGGTTGAAAGGAGCTCTA	miRNA	miR159a
peony_peony1_672417	30	1	TTTGGATTGAAGGGAGCTCTACCTTGGCCG	miRNA	miR159a
peony_peony1_672420	21	1	TTTGGTTTGAATGGAGCTCTA	miRNA	miR159a
peony_peony1_674755	20	1	CTGGATTGAAGGGAACTCTA	miRNA	miR159a
peony_peony1_678439	29	1	TTTGGATTGAAGGGAGCTCTACCTTGGCC	miRNA	miR159a
peony_peony1_679309	30	1	TTTGGATTGAAGGGAGCTCTAGGAGCTCTA	miRNA	miR159a
peony_peony1_679719	24	1	TTTGGGTTGAAGGGAGCTTTATTT	miRNA	miR159a
peony_peony1_681880	24	2	TTTGGATTGAAGGGAGCTCTAACA	miRNA	miR159a
peony_peony1_683088	21	3	TTTGCATTGAAGGGCGCTCTA	miRNA	miR159a
peony_peony1_683362	20	1	TTGGATTGCAGGGAGCTTTA	miRNA	miR159a
peony_peony1_685072	22	1	TTTGGATTGAAGGGAGCGCCAT	miRNA	miR159a
peony_peony1_685907	24	1	TTTGGATTGAAGGGAGCTTTTTCA	miRNA	miR159a
peony_peony1_686577	21	3	CTTGGATTGAAGGGAGCTCGA	miRNA	miR159a
peony_peony1_687064	18	1	TTTGGATTGAAGGGTGCT	miRNA	miR159a
peony_peony1_688988	26	1	TTTGGATTGAAGGGAGCTCTATTTCA	miRNA	miR159a
peony_peony1_690188	22	1	TTTTGGATTGAAGGGAGGTCTA	miRNA	miR159a
peony_peony1_693521	21	1	TTTGGATAGAAGGGGGCTCTA	miRNA	miR159a
peony_peony1_693737	20	2	TTTGGCTTGAAGGGAGCTCA	miRNA	miR159a
peony_peony1_694119	21	3	TTTGGAATGAAGGGAGCTCAA	miRNA	miR159a
peony_peony1_694420	22	2	TTTGGCTTGAAGGGAGCTCTAA	miRNA	miR159a
peony_peony1_694446	22	1	ATTTGGATTGAAGGGAGCCCCA	miRNA	miR159a
peony_peony1_696256	20	4	TTTGGATTGAAGGGAGGTCT	miRNA	miR159a
peony_peony1_696655	27	1	TTTGGATTGAAGGGAGCTCTACCACCA	miRNA	miR159a
peony_peony1_696700	25	2	TTTGGATTGAAGGGAGCTCTTTCTC	miRNA	miR159a
peony_peony1_696890	22	1	TTTGGATTGAAGCGAGCTCTAT	miRNA	miR159a
peony_peony1_697913	23	2	TTTGGATTGAAGGGAGCTTTTCT	miRNA	miR159a
peony_peony1_699959	21	3	TTTGGACTGAAGGGGGCTCTA	miRNA	miR159a
peony_peony1_700778	21	2	TTTGGATTGAAGTGAGGTCTA	miRNA	miR159a
peony_peony1_700810	21	2	TTTGGACTGAAGGGAGCTCGA	miRNA	miR159a
peony_peony1_701647	26	1	TTTGGATTGAAGGGAGCTCTAACTAA	miRNA	miR159a
peony_peony1_703343	27	1	TTTGGATTGAAGGGAGCTCTAATCTTC	miRNA	miR159a
peony_peony1_704326	26	1	TTTGGATTGAAGGGAGCTCTTTTTCA	miRNA	miR159a
peony_peony1_704932	21	1	TTTGAATTGAAGGGAGCTTTA	miRNA	miR159a
peony_peony1_705129	23	1	TTTGGATTGAAGGGAGGTCTACT	miRNA	miR159a
peony_peony1_706168	20	1	TTTGGCTTGAAGGGACCTCT	miRNA	miR159a
peony_peony1_706310	20	1	TTGGACTGAAGGGACCTCTA	miRNA	miR159a
peony_peony1_707180	27	2	TTTGGATTGAAGGGAGCTCTAGCACCA	miRNA	miR159a
peony_peony1_709272	21	2	TTTGGACTGAAGTGAGCTCTA	miRNA	miR159a
peony_peony1_709555	21	2	TTTGGATTTAAGGGAGTTCTA	miRNA	miR159a
peony_peony1_710255	21	5	TTTGGATTGAAGGGAGCTCGC	miRNA	miR159a
peony_peony1_710580	21	4	TTTGGATTGAAGGGAGCTCAT	miRNA	miR159a
peony_peony1_712278	21	4	TTTGGATTGAAGGCAGCCCTA	miRNA	miR159a
peony_peony1_712636	21	2	TTTGGAATGAAGGGAGTTCTA	miRNA	miR159a
peony_peony1_712798	20	5	TTGGATTAAAGGGAGCTCTA	miRNA	miR159a
peony_peony1_713762	21	2	TTTGGATTGAACGGCGCTCTA	miRNA	miR159a
peony_peony1_715029	20	5	TTGGATTGAAGGGTGCTCCA	miRNA	miR159a
peony_peony1_715450	22	1	TTTGGATTGAAGGGAGCTCAAA	miRNA	miR159a
peony_peony1_715481	23	3	CTTTTGGATTGAAGGGAGCTCTA	miRNA	miR159a
peony_peony1_716144	18	2	TTTGGATAGAAGGGAGCT	miRNA	miR159a
peony_peony1_718593	21	2	TTTGGATTGAAGTGAGTTCTA	miRNA	miR159a
peony_peony1_720195	21	3	TTTGGATTGAATGGAGTTCTA	miRNA	miR159a
peony_peony1_721423	20	3	TTTGGATTGAAGGTAGCTCT	miRNA	miR159a
peony_peony1_721980	22	3	TTTGGATTGAAGGGAGCTCATT	miRNA	miR159a
peony_peony1_723623	21	1	TTGGGCTTGAAGGGAGCTCTA	miRNA	miR159a
peony_peony1_724272	21	1	TTTGGATTGAAGTGAGCTCTT	miRNA	miR159a
peony_peony1_725779	21	4	TTTGGGTTGATGGGAGCTCTA	miRNA	miR159a
peony_peony1_726180	24	2	TTTGGATTGAAGGGGGCTCTTTTC	miRNA	miR159a
peony_peony1_726785	21	2	TTTGGATTGAACGGAGCTCTC	miRNA	miR159a
peony_peony1_729326	28	2	TTTGGATTGAAGGGAGCTCTAGGGGCCA	miRNA	miR159a
peony_peony1_731385	18	1	TTTGGATTGGAGGGAGCT	miRNA	miR159a
peony_peony1_731469	21	2	TTTGGATTGAACGGAGCTCTT	miRNA	miR159a
peony_peony1_734124	24	2	TTGGATTGAAGGGAGCTCTATTTT	miRNA	miR159a
peony_peony1_734195	21	9	TTTGGATTGACGGGCGCTCTA	miRNA	miR159a
peony_peony1_734669	21	1	TCTGGATTGAAGGGAGGTCTA	miRNA	miR159a
peony_peony1_736787	21	5	TCTGGATTGAAGGGGGCTCTA	miRNA	miR159a
peony_peony1_737381	22	1	TTTGGATTGAAGGTGGCTCTAT	miRNA	miR159a
peony_peony1_737425	21	1	TTCGGATTGAAGGTAGCTCTA	miRNA	miR159a
peony_peony1_739832	21	8	TTTGGATTGAAGGAACCTCTA	miRNA	miR159a
peony_peony1_741423	28	1	TTGGATTGAAGGGAGCTCTACCCGGCCA	miRNA	miR159a
peony_peony1_741776	20	1	TTGGATTCAAGGGAGCACTA	miRNA	miR159a
peony_peony1_741797	26	1	TTTGGATTGAAGGGAGCTCTATTGAA	miRNA	miR159a
peony_peony1_749043	21	4	TTTGGATTGAAGCGAGCTCTT	miRNA	miR159a
peony_peony1_750068	21	2	TCTGGATTGAAGGGAGCTCTC	miRNA	miR159a
peony_peony1_750337	23	1	AACTTGGATTGAAGGGAGCTCTA	miRNA	miR159a
peony_peony1_750651	21	7	TGTGGATTGAAGGGGGCTCTA	miRNA	miR159a
peony_peony1_750778	21	7	TTTGGGTTGAAGGGATCTCTA	miRNA	miR159a
peony_peony1_751055	22	1	TTGGATTGAAGGGCGCTCTATT	miRNA	miR159a
peony_peony1_751640	30	1	TTTGGATTGAAGGGAGCTCTAGGAGAAGGA	miRNA	miR159a
peony_peony1_753635	21	1	TTTGGAATTAAGGGAGCTCTA	miRNA	miR159a
peony_peony1_754391	20	1	TTGGATTGAAGGGAGCTCGG	miRNA	miR159a
peony_peony1_755271	21	1	TTTGGATTAAAGGGTGCTCTA	miRNA	miR159a
peony_peony1_756710	26	2	TTTGGATTGAAGGGAGCTCTAGTTTT	miRNA	miR159a
peony_peony1_757284	29	1	GGTTGAAGAGAGCTCTAACAGGCCTTGGA	miRNA	miR159a
peony_peony1_757624	21	2	TTGGGATTGAAGGGAGTTCTA	miRNA	miR159a
peony_peony1_758465	21	3	TTTGGATTGAAGCCAGCTCTA	miRNA	miR159a
peony_peony1_759341	21	3	TTTGGATTGAAGGAAGCTTTA	miRNA	miR159a
peony_peony1_764445	25	1	TTTGGATTGAAGGGAGCTCTAACCC	miRNA	miR159a
peony_peony1_765261	20	3	TTGGATGGAAGGGAGCTCCA	miRNA	miR159a
peony_peony1_766176	21	3	TTTGGATTGAGGGTAGCTCTA	miRNA	miR159a
peony_peony1_767663	21	2	TTTGAATTGAAGGGAGCTCTG	miRNA	miR159a
peony_peony1_767821	20	3	TTTGGATTGAAGGGAGCTGT	miRNA	miR159a
peony_peony1_769201	26	2	TTTGGATTGAAGGGAGCTCTCATTTC	miRNA	miR159a
peony_peony1_769643	21	4	TTTGGATTGAAGGGCTCTCTA	miRNA	miR159a
peony_peony1_772325	28	1	TTTGGATTGAAGGGAGCTCTATTTTATT	miRNA	miR159a
peony_peony1_774380	22	4	GTTTGGATTGAAGGGAGCTCTA	miRNA	miR159a
peony_peony1_776009	21	2	TTTGGTTTGAAGGGAGCTCAA	miRNA	miR159a
peony_peony1_776269	21	5	TTTGGATCGAAGGGAGCCCTA	miRNA	miR159a
peony_peony1_777689	21	1	TTTGGATTGATGGGAGTTCTA	miRNA	miR159a
peony_peony1_779153	21	1	TTTGGATCGAAGGCAGCTCTA	miRNA	miR159a
peony_peony1_781308	21	1	TTTGTATTGAAGGGAGCTCTC	miRNA	miR159a
peony_peony1_781637	20	1	TTGGATTGAAGGGAGCGCAA	miRNA	miR159a
peony_peony1_784742	21	4	TTTGGATTGACGGGAGATCTA	miRNA	miR159a
peony_peony1_789007	20	1	TTGGATTGAAGGGTGCTGTA	miRNA	miR159a
peony_peony1_790766	25	1	TTTGGATTGAAGGGAGCTCTTTTTA	miRNA	miR159a
peony_peony1_791825	21	1	TTTGGATTGATGGGATCTCTA	miRNA	miR159a
peony_peony1_792682	27	1	TTTGGATTGAAGGGAGCTCTAGCCCCC	miRNA	miR159a
peony_peony1_795942	21	2	TGTGGATTGAAGCGAGCTCTA	miRNA	miR159a
peony_peony1_797173	21	1	TTTAGATTGAAGGGACCTCTA	miRNA	miR159a
peony_peony1_797450	21	3	TTTGGATTGAATGGAGATCTA	miRNA	miR159a
peony_peony1_799530	21	1	TTGGATTGAAGGGCGCTCTAT	miRNA	miR159a
peony_peony1_800513	27	1	TTTGGATTGAAGGGAGCTCTAGATGGC	miRNA	miR159a
peony_peony1_800696	26	1	TTTGGATTGAAGGGAGCTCTAGCCGC	miRNA	miR159a
peony_peony1_800884	24	2	ATCTTTGGATTGAAGGGAGCTCTA	miRNA	miR159a
peony_peony1_801635	20	3	TTCGGATTGAAGGGAGCTCT	miRNA	miR159a
peony_peony1_1024851	23	1	TTTGGATTGAAGGGAGCTGTTTC	miRNA	miR159a
peony_peony1_1029822	20	4	TTGGATTCAAGGGAGCTCTA	miRNA	miR159a
peony_peony1_1031931	20	2	TTTGGATTGAAGGGAACTCT	miRNA	miR159a
peony_peony1_1033730	21	1	TTGGATTGAAGGGAGCTTTCA	miRNA	miR159a
peony_peony1_1034776	21	2	TTGGATTGAAGGGAGCTTTTC	miRNA	miR159a
peony_peony1_1036003	21	3	CTTGGATTGAAGGGAGCTCAA	miRNA	miR159a
peony_peony1_1038136	27	1	TTTGGCTTGAAGGGAGCTCTACATGGA	miRNA	miR159a
peony_peony1_1038856	21	1	TTCCGATTGAAGGGAGCTCTA	miRNA	miR159a
peony_peony1_1046728	21	2	TTTAGATTGAAGGGGGCTCTA	miRNA	miR159a
peony_peony1_1046798	21	1	TTTGGATTGAAGTGATCTCTA	miRNA	miR159a
peony_peony1_1047638	21	1	TTTGGATTGAAGGGATCGCTA	miRNA	miR159a
peony_peony1_1049838	21	2	TTTGGATTGTAGGGAGCTCAA	miRNA	miR159a
peony_peony1_1053102	21	2	TTTGGGATGAAGGGAGCTCTA	miRNA	miR159a
peony_peony1_1053936	26	1	TTTGGATTGAAGGGAGCTCTATGAAC	miRNA	miR159a
peony_peony1_1054339	22	1	TTGGATTGAAGGGAGCTCTAAG	miRNA	miR159a
peony_peony1_1056678	21	3	TTTGGATTGAAGGGGACTCTA	miRNA	miR159a
peony_peony1_1056850	24	1	CGCTTTGGATTGAAGGGAGCTCTA	miRNA	miR159a
peony_peony1_1057805	21	4	TTTGGATTGAAGGGAGCTTGA	miRNA	miR159a
peony_peony1_1059691	21	3	TTTGGATTGGAGGGAGATCTA	miRNA	miR159a
peony_peony1_1060139	21	2	TTTGGATTGAAAGGAGTTCTA	miRNA	miR159a
peony_peony1_1060566	21	1	TTTGGGTTGAAGGCAGCTCTA	miRNA	miR159a
peony_peony1_1061758	21	1	TTTGGCTTGAAGGGAGCTATA	miRNA	miR159a
peony_peony1_1062888	30	1	TTTGGATTGAAGGGAGCTCTTTCTTTTTTT	miRNA	miR159a
peony_peony1_1062958	21	1	TTTGGATTGAAAGGAGCACTA	miRNA	miR159a
peony_peony1_1064905	22	1	TTTGGGTTGAAGGGAGCTCTTT	miRNA	miR159a
peony_peony1_1065110	21	2	TTTGGATGGAAGGAAGCTCTA	miRNA	miR159a
peony_peony1_1066086	21	1	TTTGGATTGAAGCGAGCTGTA	miRNA	miR159a
peony_peony1_1067239	20	2	TTTGGGTTGAAGGCAGCTCT	miRNA	miR159a
peony_peony1_1067294	21	2	TTTGGATTGAAGGAGGCTCTA	miRNA	miR159a
peony_peony1_1069388	25	1	TTTGGATTGAAGGGAGCTCTCTTCT	miRNA	miR159a
peony_peony1_1070778	22	2	TTTGGGTTGAAGGGAGCTCTAA	miRNA	miR159a
peony_peony1_1070867	21	2	TTTGGATTCGAGGGAGCTCTA	miRNA	miR159a
peony_peony1_1070879	21	2	TTGGGATTGAAGGGAGCTCTG	miRNA	miR159a
peony_peony1_1070892	21	3	CTTGGATTGAAGGGTGCTCTA	miRNA	miR159a
peony_peony1_1071169	21	3	TTTGGATTGAAGGTAGCTCTT	miRNA	miR159a
peony_peony1_1076039	21	5	TTTCGATTGAAGGGCGCTCTA	miRNA	miR159a
peony_peony1_1078745	30	1	TTTGGATTGAAGGGAGCTCTAATATGTAAT	miRNA	miR159a
peony_peony1_1080046	21	2	TTTTGGTTGAAGGGAGCTCTA	miRNA	miR159a
peony_peony1_1080194	22	1	TTTGGATTGAAGGGAGCTTTCA	miRNA	miR159a
peony_peony1_1080534	29	1	TTTGGATTGAAGGGAGCTCTAGGGCTCCC	miRNA	miR159a
peony_peony1_1080537	21	6	TTTGGATTGAAGGAAGCTGTA	miRNA	miR159a
peony_peony1_1080832	21	3	TTTGGAGTGAAGGGACCTCTA	miRNA	miR159a
peony_peony1_1080928	21	2	GTTGGATTGAAGGGCGCTCTA	miRNA	miR159a
peony_peony1_1081704	21	2	TTTGGACTGAAGGGAGCTCTG	miRNA	miR159a
peony_peony1_1081852	21	1	TTCGGATTGAAGGGAGCTCTC	miRNA	miR159a
peony_peony1_1083473	25	2	TTTGGATTGAAGGGAGCTCTTTTCA	miRNA	miR159a
peony_peony1_1085703	21	2	TTTGGAGTGAGGGGAGCTCTA	miRNA	miR159a
peony_peony1_1086820	27	1	TTTTGGATTGAAGGGAGCTCTACCCCT	miRNA	miR159a
peony_peony1_1087853	21	1	TTTGGAATGAAGGGAGCTCTG	miRNA	miR159a
peony_peony1_1088023	21	1	TTGAGATTGAAGGGAGCTCTA	miRNA	miR159a
peony_peony1_1088121	20	1	TTTGGATTGAAGGGGGGTCT	miRNA	miR159a
peony_peony1_1089931	23	2	TTTGGATTGAAGGGAGCTCTCCT	miRNA	miR159a
peony_peony1_1091355	25	1	TTTGGGTTGAAGGGAGCTCTATTTT	miRNA	miR159a
peony_peony1_1092675	26	1	TTTGGATTGAAGGGAGCTCGTCTCTC	miRNA	miR159a
peony_peony1_1093197	22	1	TTGGATTGAAGTGAGCTCTTCA	miRNA	miR159a
peony_peony1_1096811	21	1	TTTGGATCGAAGGGAACTCTA	miRNA	miR159a
peony_peony1_1096959	21	1	TTTCGATTGAAGGGAGCTATA	miRNA	miR159a
peony_peony1_1098296	21	1	TTTGGATACAAGGGAGCTCTA	miRNA	miR159a
peony_peony1_1098894	21	1	TTTGGATTGCAGGGAGATCTA	miRNA	miR159a
peony_peony1_1098969	21	1	CTTCGATTGAAGGGAGCTCTA	miRNA	miR159a
peony_peony1_1099872	22	1	TTTGGCTTGAAGGGAGCTCTTT	miRNA	miR159a
peony_peony1_1101161	21	2	TTTGGCTTGAATGGAGCTCTA	miRNA	miR159a
peony_peony1_1101464	20	1	TTGGATCGAGGGGAGCTCTA	miRNA	miR159a
peony_peony1_1106188	25	1	TTTGGATTGAAGGGAGCTCTACACT	miRNA	miR159a
peony_peony1_1106318	21	2	CTTGGTTTGAAGGGAGCTCTA	miRNA	miR159a
peony_peony1_1109008	20	1	TTGGTTTGAAGGGAGCGCTA	miRNA	miR159a
peony_peony1_1110253	20	1	TTGGATAGAAGGGAGCTCTT	miRNA	miR159a
peony_peony1_1110494	21	3	TTTGGATTGAAGGGTGCTATA	miRNA	miR159a
peony_peony1_1110820	20	2	TTGGATTGGAGGGAGCTCCA	miRNA	miR159a
peony_peony1_1113468	21	5	TTTGGATTGAAGGGAGGTATA	miRNA	miR159a
peony_peony1_1113924	20	1	TTGGATGGAAGCGAGCTCTA	miRNA	miR159a
peony_peony1_1114311	21	2	TTTGGCTTCAAGGGAGCTCTA	miRNA	miR159a
peony_peony1_1117882	24	1	TTTGGATTGAAGAGAGCTCTATGT	miRNA	miR159a
peony_peony1_1118415	18	4	GGATTGAAGGGAGCTCTA	miRNA	miR159a
peony_peony1_1120842	29	1	TTTGGATTGAAGGGAGCTCTAGAATTGTC	miRNA	miR159a
peony_peony1_1122320	25	1	TTTGGATTGAAGGGAGCTTTTCTTT	miRNA	miR159a
peony_peony1_1124199	25	1	TTGGATTGAAGGGAGCTCTTTTTAC	miRNA	miR159a
peony_peony1_1124656	22	1	TCTGGATTGAAGGGAGCTCTAA	miRNA	miR159a
peony_peony1_1126647	20	1	TGGATTGAAGGGAGCTCTAT	miRNA	miR159a
peony_peony1_1127906	21	3	TTTGGAATGAACGGAGCTCTA	miRNA	miR159a
peony_peony1_1134225	29	1	TTTGGATTGAAGAGAGCACTAATGGGACT	miRNA	miR159a
peony_peony1_1136916	19	2	TTTGGGTTGAAGGGAGCTC	miRNA	miR159a
peony_peony1_1138416	19	1	TGGATTTAAGGGAGCTCTA	miRNA	miR159a
peony_peony1_1141220	25	1	TTTGGATTGAAGGGAGCTCTTACTT	miRNA	miR159a
peony_peony1_1143429	21	6	TTTGCATTGAAGGGAGCTCCA	miRNA	miR159a
peony_peony1_1144402	28	1	TTTGGATTGAAGGGAGCTCTAGATCCAC	miRNA	miR159a
peony_peony1_1153366	20	1	TTTGGATTGAAGGGACCTCA	miRNA	miR159a
peony_peony1_1158968	22	1	TTGGATTGAAGGGAGCTGTACA	miRNA	miR159a
peony_peony1_1160713	23	1	TTTGGATTGAAGGGGGCTCTATC	miRNA	miR159a
peony_peony1_1161514	21	2	TTCGGATTGAAGGGAGCTTTA	miRNA	miR159a
peony_peony1_1161915	20	4	TTGGATTGAACGGAGCTCTA	miRNA	miR159a
peony_peony1_1165264	20	2	TTGGTTTGAAGGGAGCTCCA	miRNA	miR159a
peony_peony1_1168733	21	1	TTTGGAATGAAGGTAGCTCTA	miRNA	miR159a
peony_peony1_1170434	29	1	TTTGGATTGAAGGGAGCTCTAGCCGGCGA	miRNA	miR159a
peony_peony1_1170777	24	1	TTTGGATTGAAGGGAGCTCTTCTA	miRNA	miR159a
peony_peony1_1172295	21	1	TTAGGATTGAAGGGAGCTGTA	miRNA	miR159a
peony_peony1_1175582	21	1	TGTGGATTGAAGGGAGTTCTA	miRNA	miR159a
peony_peony1_1176330	22	1	TTTGGATTGAAGGTAGCTGTAA	miRNA	miR159a
peony_peony1_1181215	24	1	TTTGGATTGAAGGGGGCTCTATTC	miRNA	miR159a
peony_peony1_1182618	23	1	TTTGGATTGAAGGGAGCACTACC	miRNA	miR159a
peony_peony1_1183714	24	1	TTGGATTGAAGGGAGCTCTCATTC	miRNA	miR159a
peony_peony1_1184943	30	1	TTTGGATTGAAGGGAGCTCTATGGTGAGCC	miRNA	miR159a
peony_peony1_1188354	21	2	TTTGGACTCAAGGGAGCTCTA	miRNA	miR159a
peony_peony1_1188955	20	2	TTGGATTGAAGGGCACTCTA	miRNA	miR159a
peony_peony1_1190744	21	2	ATTGGATTGAAGGGAGCCCTA	miRNA	miR159a
peony_peony1_1193537	21	1	TTTGGTTTCAAGGGAGCTCTA	miRNA	miR159a
peony_peony1_1194801	21	3	TTTGGACTGAAGGGTGCTCTA	miRNA	miR159a
peony_peony1_1196174	21	6	TTTGGATTGAAGGGAGAACTA	miRNA	miR159a
peony_peony1_1198467	26	1	TTTGGATTGAAGGGAGCTCTTCCCTT	miRNA	miR159a
peony_peony1_1210808	19	1	TTTGGATTGAAGGGAACTC	miRNA	miR159a
peony_peony1_1212935	24	1	TTTGGATTTAAGGGCGCTCTATCT	miRNA	miR159a
peony_peony1_1213997	21	1	TTTGGATTGAAGTGCGCTCTA	miRNA	miR159a
peony_peony1_1217144	21	3	TTTGGATTGACGGGACCTCTA	miRNA	miR159a
peony_peony1_1221647	30	1	TCTTTGGATTGAAGGGAGCTCTACGGGGGC	miRNA	miR159a
peony_peony1_1222267	20	3	TTGGATTGAAGGGGGCTCTT	miRNA	miR159a
peony_peony1_1226511	30	1	TTTGGATTGAAGGGAGCTCTACCCGCTCCA	miRNA	miR159a
peony_peony1_1227195	21	1	TTTGGATGGAAGGGAGCTCTG	miRNA	miR159a
peony_peony1_1229373	21	1	TTTGGAATGAAGGGAGCCCTA	miRNA	miR159a
peony_peony1_1229482	24	1	CCATTTGGTTTGAAGGGAGCTCTA	miRNA	miR159a
peony_peony1_1229605	20	5	TTGGATTGTAGGGAGCTCTA	miRNA	miR159a
peony_peony1_1231332	21	1	TTTGGAATGAAGGAAGCTCTA	miRNA	miR159a
peony_peony1_1232613	29	1	TTTGGATTGAAGGGAGCTCTATACGGTCC	miRNA	miR159a
peony_peony1_1233528	20	1	TTGGATTGAAGGGAACTATA	miRNA	miR159a
peony_peony1_1235427	21	2	TTTGGATTTAAGGAAGCTCTA	miRNA	miR159a
peony_peony1_1236080	21	2	CTTGGATTGAACGGAGCTCTA	miRNA	miR159a
peony_peony1_1236422	21	1	TTTTTATTGAAGGGAGCTCTA	miRNA	miR159a
peony_peony1_1240479	19	1	TTTGGAATGAAGGGAGCTC	miRNA	miR159a
peony_peony1_1245254	25	1	CCCCATTGGATTGCAGGGAGCTCTA	miRNA	miR159a
peony_peony1_1245483	21	2	TTTGGATTGGAGGGAACTCTA	miRNA	miR159a
peony_peony1_1245592	21	3	TGTGGATTGAAGGGAGCCCTA	miRNA	miR159a
peony_peony1_1245727	22	1	TTTGGTTTGAAGGGAGCTCTAC	miRNA	miR159a
peony_peony1_1247066	20	1	TTTGGATCGAAGGGAGCTCT	miRNA	miR159a
peony_peony1_1248627	20	1	TAGGATTGAAGGGAGCTCTA	miRNA	miR159a
peony_peony1_1249142	21	2	TTTGCATAGAAGGGAGCTCTA	miRNA	miR159a
peony_peony1_1253081	22	1	TGTGGAGTGAAGGGAGCTCTAA	miRNA	miR159a
peony_peony1_1253509	21	2	TTTGGTTTGTAGGGAGCTCTA	miRNA	miR159a
peony_peony1_1258493	30	1	TTTGGATTGAAGGGAGCTCTAGGCACGGCC	miRNA	miR159a
peony_peony1_1258948	21	1	TTTGGATGTAAGGGAGCTCTA	miRNA	miR159a
peony_peony1_1260666	20	1	TTTGGATTGAAGGGCGCTCC	miRNA	miR159a
peony_peony1_1260817	21	1	TTTGGATTGAGGGGAGCTGTA	miRNA	miR159a
peony_peony1_1261721	21	1	TTGGATTGAAGGGAGCTCTCC	miRNA	miR159a
peony_peony1_1262547	26	1	TTTGGATTGAAGGGAGCTCTACTTTC	miRNA	miR159a
peony_peony1_1263438	21	3	TTTGGATTGAAGTGAACTCTA	miRNA	miR159a
peony_peony1_1263732	25	1	TTTGGATTGAAGGGAGCTCTAATCT	miRNA	miR159a
peony_peony1_1265130	20	2	TTTGGATTGAATGGAGCTCT	miRNA	miR159a
peony_peony1_1269702	20	1	TTGGATTGAATGGAGCGCTA	miRNA	miR159a
peony_peony1_1270621	28	1	TTTGGATTGAAGGGAGCTCTAGAATGAA	miRNA	miR159a
peony_peony1_1274271	18	1	TTTGGATTGAAGGGACCT	miRNA	miR159a
peony_peony1_1275963	21	2	TTTGGATTGAGGGGAGCTCTG	miRNA	miR159a
peony_peony1_1276742	21	1	TTGGATTGAAGGGAGCTTTAT	miRNA	miR159a
peony_peony1_1279254	22	1	TTGGATTGAAGGGAGCTCTGCA	miRNA	miR159a
peony_peony1_1280371	29	1	TTTGGATTGAAGGGAGCTCTACGTTTCCC	miRNA	miR159a
peony_peony1_1282868	21	1	TCTGGATTGCAGGGAGCTCTA	miRNA	miR159a
peony_peony1_1283091	29	1	TTTGGATTGAGGGGAGCTCTACGGACGGC	miRNA	miR159a
peony_peony1_1283553	21	3	TGTGGTTTGAAGGGAGCTCTA	miRNA	miR159a
peony_peony1_1284448	28	1	TTTGGATTGAAGGGAGCTCTAGGGAGCC	miRNA	miR159a
peony_peony1_1284511	26	1	TTTGGATTGAAGGGAGCTCTAACCTA	miRNA	miR159a
peony_peony1_1284515	21	2	TTTGGATTAAAGGGAGCTCTC	miRNA	miR159a
peony_peony1_1286052	21	1	TTTGGATTGAAGGTAGCACTA	miRNA	miR159a
peony_peony1_1287809	20	1	TTTGGATTGAAGGGAGCCCG	miRNA	miR159a
peony_peony1_1288483	23	1	TTTTGATTGAAGGGAGCTCTATT	miRNA	miR159a
peony_peony1_1292817	21	3	TTTGGATTGAAGGTATCTCTA	miRNA	miR159a
peony_peony1_1293351	23	2	TTTGGGTTGAAGGGAGCTCTTTT	miRNA	miR159a
peony_peony1_1296582	20	1	TTTGGAGTGAAGGGAGTTCT	miRNA	miR159a
peony_peony1_1297395	21	5	TTTGGATTGAAGGGGCCTCTA	miRNA	miR159a
peony_peony1_1297887	30	1	TTTGGATTGAAGGGAGCTCTAACAACTATC	miRNA	miR159a
peony_peony1_1299936	20	1	TTGGATTGAAGGGCGCTCTC	miRNA	miR159a
peony_peony1_1299976	20	2	TTTGGATTGGAGGGAGCTCT	miRNA	miR159a
peony_peony1_1300256	21	1	TTTGGATTGAAGGGCGCTCAA	miRNA	miR159a
peony_peony1_1301921	20	1	TTGGATTGAAGGGCGCTCTT	miRNA	miR159a
peony_peony1_1303462	24	1	TTGGATTGAAGGGAGCTTTCTCCA	miRNA	miR159a
peony_peony1_1305151	21	2	TTCGGATTGAAGGGCGCTCTA	miRNA	miR159a
peony_peony1_1310307	21	1	CTTTGGATTGAAGGGAGCTCT	miRNA	miR159a
peony_peony1_1310585	22	2	TTGGATTGAAGGGAGCTCATTT	miRNA	miR159a
peony_peony1_1313492	21	2	TTTGGATTGAAGGGACCTCTT	miRNA	miR159a
peony_peony1_1318024	24	1	TCTATTGGATTGAAGGGAGCTCTA	miRNA	miR159a
peony_peony1_1321019	25	1	CAAATTTGGATTGAAGGGAGCTCTA	miRNA	miR159a
peony_peony1_1322488	21	1	TTTGGACTGAAGCGAGCTCTA	miRNA	miR159a
peony_peony1_1323071	25	1	TTTAGATTGAAGGGAGCTCTATATT	miRNA	miR159a
peony_peony1_1324987	21	2	ATTGGCTTGAAGGGAGCTCTA	miRNA	miR159a
peony_peony1_1327136	26	1	TTTGGATTGAAGGGAGCTCTAATTTC	miRNA	miR159a
peony_peony1_1327734	20	6	TCTGGATTGAAGGGAGCTCT	miRNA	miR159a
peony_peony1_1328475	24	1	TTGGATTGAAGGGAGCTCTTTATT	miRNA	miR159a
peony_peony1_1330881	21	1	TTTTAATTGAAGGGAGCTCTA	miRNA	miR159a
peony_peony1_1334070	21	2	TTTGGATTAAAGCGAGCTCTA	miRNA	miR159a
peony_peony1_1335707	21	3	TTTGGATTGCAGGGAGCTTTA	miRNA	miR159a
peony_peony1_1336387	21	2	TCTGGAATGAAGGGAGCTCTA	miRNA	miR159a
peony_peony1_1337675	21	1	TTTGGATTGAAGGGATCTCAA	miRNA	miR159a
peony_peony1_1338179	19	1	TTGGATTGAAAGGAGGTCT	miRNA	miR159a
peony_peony1_1340430	24	1	GTATTTGGATTGAAGGGAGCTCTA	miRNA	miR159a
peony_peony1_1342224	28	1	TTTGGATTGAAGGGAGCTCTACCGGGCA	miRNA	miR159a
peony_peony1_1345675	20	1	TTGGATTGAAGGGATTTCTA	miRNA	miR159a
peony_peony1_1346710	24	1	TTGGATTGAAGGGAGCTCTTTATC	miRNA	miR159a
peony_peony1_1347135	25	2	TTTGGATTGAAGGGAGCTCTACCCA	miRNA	miR159a
peony_peony1_1347251	21	1	CTTGGATTGAAGGCAGCTCTA	miRNA	miR159a
peony_peony1_1350283	21	2	TTTGGAATGAAGGGAGCGCTA	miRNA	miR159a
peony_peony1_1353167	22	2	TTTGGATTGAAGGGAGCTCTGT	miRNA	miR159a
peony_peony1_1353372	21	1	TTTGGATTGTTGGGAGCTCTA	miRNA	miR159a
peony_peony1_1359622	21	1	TTTGGATTGAAGGATGCTCTA	miRNA	miR159a
peony_peony1_1359970	24	1	TTGGATTGAAGGGAGCTCTACCCG	miRNA	miR159a
peony_peony1_1362306	26	1	TTGGATTGAAGGGAGCTCTATTTACC	miRNA	miR159a
peony_peony1_1362434	23	1	TTTGGATTGAAGGGAGCTTCATT	miRNA	miR159a
peony_peony1_1363382	21	2	TTTGGATTGAAGTGGGCTCTA	miRNA	miR159a
peony_peony1_1363649	25	1	TAAGTTTGGATTGAAGGGAGCTCCA	miRNA	miR159a
peony_peony1_1368378	21	5	TTTGGATTGGAGGGAGCTCTT	miRNA	miR159a
peony_peony1_1369793	21	4	TTTGGATTGAAGGGAGCCCTG	miRNA	miR159a
peony_peony1_1370391	21	2	TTTGGATTGATGGGAGCTCTT	miRNA	miR159a
peony_peony1_1373595	18	2	TTTGGCTTGAAGGGAGCT	miRNA	miR159a
peony_peony1_1374717	21	1	TTGGATTGAAGGAAGCTCTAC	miRNA	miR159a
peony_peony1_1377068	21	3	TTTGGAATGACGGGAGCTCTA	miRNA	miR159a
peony_peony1_1380063	21	3	TTTGGCATGAAGGGAGCTCTA	miRNA	miR159a
peony_peony1_1382826	21	1	TTGGTTTGAAGGGAGCTCTAT	miRNA	miR159a
peony_peony1_1384112	24	1	TTTGGATTGAAGGGAGCTCATTTC	miRNA	miR159a
peony_peony1_1384731	21	1	TTTGGATTAAAGGGAGCTATA	miRNA	miR159a
peony_peony1_1388346	22	1	TTTGGATTGAAGGGAGCTCAAC	miRNA	miR159a
peony_peony1_1389173	29	1	TTTGGATTGAAGGGAGCTCTAGAATAATC	miRNA	miR159a
peony_peony1_1394861	20	1	TTGTCTTGAAGGGAGCTCTA	miRNA	miR159a
peony_peony1_1395457	23	5	TCTTTGGATTGAAGGGAGCTCTA	miRNA	miR159a
peony_peony1_1395990	21	1	TTTGGATTGAAGGGAGCTCAG	miRNA	miR159a
peony_peony1_1398147	21	1	TTTGGATTGAAGGCAACTCTA	miRNA	miR159a
peony_peony1_1399214	26	1	TTGGATTGAAGGGAGCTCTTTTTTTC	miRNA	miR159a
peony_peony1_1399793	26	1	TTTGGATTGAAGGGAGCTCTTTTCCA	miRNA	miR159a
peony_peony1_1401483	20	2	TTGGATAGAAGGGAGCTCTA	miRNA	miR159a
peony_peony1_1401529	21	3	TTTGGTTTGAAGGTAGCTCTA	miRNA	miR159a
peony_peony1_1401828	21	1	TTTGGAATGAATGGAGCTCTA	miRNA	miR159a
peony_peony1_1402294	21	2	TTTTGATTGAAGGGAGCTCGA	miRNA	miR159a
peony_peony1_1407852	26	1	TTTGGATTGAAGGGAGCTCTAGCACC	miRNA	miR159a
peony_peony1_1409400	21	1	TTTGGATGGAAGTGAGCTCTA	miRNA	miR159a
peony_peony1_1411653	20	1	TTTGGAATGAAGGGAGCTCT	miRNA	miR159a
peony_peony1_1412617	21	2	TTCGGATTGAAGCGAGCTCTA	miRNA	miR159a
peony_peony1_1413502	22	1	TTTGCATTGAAGGGAGCTCTAT	miRNA	miR159a
peony_peony1_1414903	20	5	TTTGGATTGAAGGGAGCTTC	miRNA	miR159a
peony_peony1_1418164	19	1	GGATTGAAGGGAGCTCTAC	miRNA	miR159a
peony_peony1_1420908	26	1	TTTGGATTGAAGGGAGCTCTTTTTAT	miRNA	miR159a
peony_peony1_1423695	25	1	TTGGATTGAAGGGAGCTCTAGCTGG	miRNA	miR159a
peony_peony1_1424320	21	1	TTTGGATTTAAGGGAGCTGTA	miRNA	miR159a
peony_peony1_1427312	21	1	TTTTGATTGAAGGGTGCTCTA	miRNA	miR159a
peony_peony1_1427479	24	1	TTTGGATTCAAGGGAGCTCTATTT	miRNA	miR159a
peony_peony1_1430228	21	1	TTTGGATTGAACGGACCTCTA	miRNA	miR159a
peony_peony1_1433077	21	1	TTTGGACTGAAGGGAGCTTTA	miRNA	miR159a
peony_peony1_1435472	21	1	TTTTGATTGAATGGAGCTCTA	miRNA	miR159a
peony_peony1_1437528	21	1	TTTGGATAGAAAGGAGCTCTA	miRNA	miR159a
peony_peony1_1438493	21	1	TTTAGATTGTAGGGAGCTCTA	miRNA	miR159a
peony_peony1_1439659	20	1	TTGGATTAAAGGAAGCTCTA	miRNA	miR159a
peony_peony1_1443686	20	2	TTGGATTGAGGGGAGCTCCA	miRNA	miR159a
peony_peony1_1444063	23	1	TTGGATTGAAGGGAGCTCTTCAT	miRNA	miR159a
peony_peony1_1445852	27	1	TTTGGATTGAAGGGAGCTCTTTTTTTC	miRNA	miR159a
peony_peony1_1446120	25	1	TTTGGATTGAAGGGAGCTCTAAACT	miRNA	miR159a
peony_peony1_1446133	22	3	TTTGGATTGAAGGGGGCTCTAA	miRNA	miR159a
peony_peony1_1447851	21	1	TTGGATTGAAGGGAGCTATCT	miRNA	miR159a
peony_peony1_1449286	21	2	TTTGGGTTGTAGGGAGCTCTA	miRNA	miR159a
peony_peony1_1449381	21	3	TTTGGATTGAAGTTAGCTCTA	miRNA	miR159a
peony_peony1_1449795	18	1	TTTGGATTGAAGGGAGCG	miRNA	miR159a
peony_peony1_1450388	21	2	TTTGGATTGAAGGGTGCCCTA	miRNA	miR159a
peony_peony1_1450688	21	2	TTTGGATTGAAGGGATGTCTA	miRNA	miR159a
peony_peony1_1452257	23	1	TATTTGGATTGAAGGGAGCTCTA	miRNA	miR159a
peony_peony1_1460952	21	1	TTTGGATTGAACTGAGCTCTA	miRNA	miR159a
peony_peony1_1461788	21	2	TTTTGATTGAAGGCAGCTCTA	miRNA	miR159a
peony_peony1_1462088	30	1	TTGGATTGAAGGGAGCTCTAGAGGGCGCCA	miRNA	miR159a
peony_peony1_1463772	22	1	CTTTGGATTGAAGGGGGCTCCA	miRNA	miR159a
peony_peony1_1470573	27	1	TTTGGATTGAAGGGAGCTCTACTTTCA	miRNA	miR159a
peony_peony1_1474297	22	5	TTGGATTGAAGGGAGCTCTAAA	miRNA	miR159a
peony_peony1_1477151	22	1	TTAGGATTGAAGGGAGCTCTAT	miRNA	miR159a
peony_peony1_1477319	18	2	TTGGATTGAAGGGAGCTA	miRNA	miR159a
peony_peony1_1478200	22	4	TTTGGATTGAAGGGAGCTTTCT	miRNA	miR159a
peony_peony1_1482378	30	1	TTTGGATTGAAGGGAGCTCTAATTTCTTCA	miRNA	miR159a
peony_peony1_1483046	21	1	TTTGGATTGAAGTGAGCCCTA	miRNA	miR159a
peony_peony1_1486217	21	1	TTTGGATGGAAGGGAGATCTA	miRNA	miR159a
peony_peony1_1494511	21	1	TTTCGAGTGAAGGGAGCTCTA	miRNA	miR159a
peony_peony1_1495390	20	1	TTGGATTGAAGGGAGTTCTT	miRNA	miR159a
peony_peony1_1496399	21	3	TCTGGATTGACGGGAGCTCTA	miRNA	miR159a
peony_peony1_1499103	21	2	TTTGGATCGAATGGAGCTCTA	miRNA	miR159a
peony_peony1_1499817	23	1	TTGGATTGAAGGGGGCTCTGTTT	miRNA	miR159a
peony_peony1_1500869	27	2	TTTGGATTGAAGGGAGCTCTAGGGGCC	miRNA	miR159a
peony_peony1_1501531	21	1	CGTGGATTGAAGGGAGCTCTA	miRNA	miR159a
peony_peony1_1505494	21	2	TTTGGATTGAAGGGAGTACTA	miRNA	miR159a
peony_peony1_1505716	21	2	TTTGGATTGAAGCGAGCGCTA	miRNA	miR159a
peony_peony1_1507466	28	2	TTTGGATTGAAGGGAGCTCTAGGGGGCC	miRNA	miR159a
peony_peony1_1508577	27	1	TTTGGATTGAAGGGAGCTCTATTCTGC	miRNA	miR159a
peony_peony1_1510373	21	3	TTTGGATTGAAGGGAGCTGAA	miRNA	miR159a
peony_peony1_1510953	21	2	TTTGGTTTGAAGGGAGCTGTA	miRNA	miR159a
peony_peony1_1517801	29	1	TTTGGATTGAAGGGAGCTCTACCTGTGCC	miRNA	miR159a
peony_peony1_1519183	30	1	TTGGATTGAAGGGAGCTCTAGCTGTCACCA	miRNA	miR159a
peony_peony1_1522197	21	2	TTTGGATTGTAGGGAGCTGTA	miRNA	miR159a
peony_peony1_1523587	26	1	TTTGGATTGAAGGGAGCTCTTTTCTT	miRNA	miR159a
peony_peony1_1523659	21	1	TATGGATTTAAGGGAGCTCTA	miRNA	miR159a
peony_peony1_1524505	27	1	TTTGGATTGAAGGGAGCTCTAGCACCG	miRNA	miR159a
peony_peony1_1527673	20	1	TTGGATTGAAGGGAGCCCTG	miRNA	miR159a
peony_peony1_1527977	22	1	TTTGGACTGAAGGGAGCTCTAT	miRNA	miR159a
peony_peony1_1529931	20	1	TTTGGATTGAAAGGAGCTCT	miRNA	miR159a
peony_peony1_1530179	21	1	TTTGGATTGAAGGGAATTCTA	miRNA	miR159a
peony_peony1_1531698	30	3	TTTGGATTGAAGGGAGCTCTAGCCGTGCCA	miRNA	miR159a
peony_peony1_1531880	21	1	TCTGGATTGAAGGGAACTCTA	miRNA	miR159a
peony_peony1_1532073	21	1	TTTAGATTGAAGGGCGCTCTA	miRNA	miR159a
peony_peony1_1533048	21	3	TTTGGATTGAGGGGAGCTCTC	miRNA	miR159a
peony_peony1_1541102	21	1	TTTGGATTGATGGGAGCTCTC	miRNA	miR159a
peony_peony1_1542816	20	1	GTGGATTGCAGGGAGCTCTA	miRNA	miR159a
peony_peony1_1546264	19	2	TGGATTGAAGGGAGCTCCA	miRNA	miR159a
peony_peony1_1546355	21	2	TTTGAATTGAATGGAGCTCTA	miRNA	miR159a
peony_peony1_1547192	26	1	TTTGGATTGAAGGGTGCTCTAGCTGG	miRNA	miR159a
peony_peony1_1547991	30	1	TTTGGATTGAAGGGAGCTCTACCAAAGCTA	miRNA	miR159a
peony_peony1_1548248	22	1	TTGGCTTGAAGGGAGCTCTACA	miRNA	miR159a
peony_peony1_1549576	20	1	GCGGATTGAAGGGAGCTCTA	miRNA	miR159a
peony_peony1_1550780	21	3	GCTGGATTGAAGGGAGCTCTA	miRNA	miR159a
peony_peony1_1553544	30	1	TTGGATTGAAGGGAGCTCTACTCGTCACCA	miRNA	miR159a
peony_peony1_1554424	20	1	TTTGGATTGAATGGGGCTCT	miRNA	miR159a
peony_peony1_1555382	21	1	TTTTGATTGACGGGAGCTCTA	miRNA	miR159a
peony_peony1_1557416	22	1	TTTGGATTGGAGGGAGCTCTTC	miRNA	miR159a
peony_peony1_1559807	21	2	TTTGGATTGAAGGCAGCTCGA	miRNA	miR159a
peony_peony1_1560569	23	1	TTTGGATTGAAGGGAGCTCTAAG	miRNA	miR159a
peony_peony1_1560950	21	1	TTGGATTGAAGGGTGCTCTAA	miRNA	miR159a
peony_peony1_1561801	21	1	TTTGGATCGAAGGGAGCTCAA	miRNA	miR159a
peony_peony1_1563469	21	2	TCTGGATTGAAGGGAGCACTA	miRNA	miR159a
peony_peony1_1564318	21	1	TTTGGATTGAAGAGAGCCCTA	miRNA	miR159a
peony_peony1_1564486	21	1	TTTGTATGGAAGGGAGCTCTA	miRNA	miR159a
peony_peony1_1564891	21	1	CTCGGATTGAAGGGAGCTCTA	miRNA	miR159a
peony_peony1_1566888	21	3	TTTGGATTGAAGGGAACTTTA	miRNA	miR159a
peony_peony1_1567039	20	1	TTGGATTGAAGGGACCCCTA	miRNA	miR159a
peony_peony1_1568591	20	1	TTGGAATGTAGGGAGCTCTA	miRNA	miR159a
peony_peony1_1568890	23	1	TTTGGATTGAAGGGAGCTCTGTT	miRNA	miR159a
peony_peony1_1568905	21	2	AATGGATTGAAGGGAGCTCTA	miRNA	miR159a
peony_peony1_1570459	21	1	ATTGGATTGAAGGGAGCTCTT	miRNA	miR159a
peony_peony1_1573982	21	5	TTTGGATTGAAGGGAGCACTG	miRNA	miR159a
peony_peony1_1574657	28	1	TTTGGATTGAAGGGAGCTCTATTTTGGA	miRNA	miR159a
peony_peony1_1577391	30	1	TTTGGATTGAAGGGAGCTCTACCGGTCGCC	miRNA	miR159a
peony_peony1_1578838	21	1	TTTCGATTGAAGCGAGCTCTA	miRNA	miR159a
peony_peony1_1580646	27	1	TTTGGATTGAAGGGAGCTCTAAATGGT	miRNA	miR159a
peony_peony1_1581255	28	1	TTTGGATTGAAGGGAGCTCTAAGAACAG	miRNA	miR159a
peony_peony1_1582080	21	3	TTTGGATTGAAGGGTGCTGTA	miRNA	miR159a
peony_peony1_1582161	21	1	TTTGGAATGAAGTGAGCTCTA	miRNA	miR159a
peony_peony1_1584414	21	2	TTTCGGTTGAAGGGAGCTCTA	miRNA	miR159a
peony_peony1_1584922	21	2	TTCGGATTGAAGGGACCTCTA	miRNA	miR159a
peony_peony1_1585728	21	1	TTTGGATTGATGGGAGCTCAA	miRNA	miR159a
peony_peony1_1586607	23	1	TTGGATTGAAGGGAGCTCTACTT	miRNA	miR159a
peony_peony1_1587628	21	1	TTTGGATTTAATGGAGCTCTA	miRNA	miR159a
peony_peony1_1587986	20	1	CCGGATTGAAGGGAGCTCTA	miRNA	miR159a
peony_peony1_1590843	21	1	TTTAGATTGAAGGGAGCGCTA	miRNA	miR159a
peony_peony1_1595837	21	1	TTTAGACTGAAGGGAGCTCTA	miRNA	miR159a
peony_peony1_1596950	21	2	TTTGGTTTGAAGGGAGCTCGA	miRNA	miR159a
peony_peony1_1599419	21	1	TCTGGATTGAAGGGAGCTCTT	miRNA	miR159a
peony_peony1_1600450	21	2	TTTGGATTTAAGGGAGCTCTC	miRNA	miR159a
peony_peony1_1602568	29	1	TTTGGATTGAAGGGAGCTCTACGGACGGC	miRNA	miR159a
peony_peony1_1604771	24	1	TTTTTTGGATTGAAGGGAGCTCTA	miRNA	miR159a
peony_peony1_1607157	30	1	TTTGGATTGAAGGGAGCTCTATACTCGCCA	miRNA	miR159a
peony_peony1_1608562	21	1	CTTGGATTGAAGGGAGCTATA	miRNA	miR159a
peony_peony1_1610114	21	2	TTGGGGTTGAAGGGAGCTCTA	miRNA	miR159a
peony_peony1_1611433	21	4	TTTGGCTTGAAGGGAACTCTA	miRNA	miR159a
peony_peony1_1611603	29	1	TTTGGATTGAAGGGAGCTCTAAATCTGTT	miRNA	miR159a
peony_peony1_1611637	22	1	TTTGGGTTGAAGGGAGCTCTAC	miRNA	miR159a
peony_peony1_1618069	29	2	TTTGGATTGAAGGGAGCTCTAGAATAGTC	miRNA	miR159a
peony_peony1_1621397	30	1	TTTGGATTGAAGGGAGCTCTAGGTTCACCA	miRNA	miR159a
peony_peony1_1621769	20	1	TTGGATTGAAGGGTTCTCTA	miRNA	miR159a
peony_peony1_1623515	21	1	TTTGGATTGAAGTAAGCTCTA	miRNA	miR159a
peony_peony1_1626372	26	1	TTTGGATTGAAGGGAGCTCTAGCCGG	miRNA	miR159a
peony_peony1_1626961	21	1	TTTGGATTAAAGGGAGCTCTT	miRNA	miR159a
peony_peony1_1627818	21	5	TTTGGAATGAAGGGGGCTCTA	miRNA	miR159a
peony_peony1_1628306	21	2	TTTGGATTGAAGCGAGCTTTA	miRNA	miR159a
peony_peony1_1632335	24	1	TTGGATTGAAGGGAGCTCTATCCA	miRNA	miR159a
peony_peony1_1633124	21	1	CTTGGAATGAAGGGAGCTCTA	miRNA	miR159a
peony_peony1_1634251	21	3	TTTGGATTGAAGGCAGGTCTA	miRNA	miR159a
peony_peony1_1636061	26	1	TTTGGATTGAAGGGAGCTCTTAATTC	miRNA	miR159a
peony_peony1_1638084	21	1	TTGGGATTGAAGGGAGCTTTA	miRNA	miR159a
peony_peony1_1638703	19	1	TTGGATTGAAGGGACCTCA	miRNA	miR159a
peony_peony1_1639667	30	1	TTTGGATTGAAGGGAGATCTAGTCTTGATG	miRNA	miR159a
peony_peony1_1639807	25	1	TTTGGATTGAAGGGAGCTCTATCCC	miRNA	miR159a
peony_peony1_1640028	21	2	TTTGGATTGAAGGCAGATCTA	miRNA	miR159a
peony_peony1_1640827	21	1	TCGGGATTGAAGGGAGCTCTA	miRNA	miR159a
peony_peony1_1643957	19	1	TTTGGATTCAAGGGAGCCC	miRNA	miR159a
peony_peony1_1645024	20	1	TTGGATTGAAGGGAGGTCCA	miRNA	miR159a
peony_peony1_1647437	21	2	TTTGGATTGAATGGTGCTCTA	miRNA	miR159a
peony_peony1_1648441	21	2	TTTGACTTGAAGGGAGCTCTA	miRNA	miR159a
peony_peony1_1650600	20	1	TTGGATTGAAGTGAGCCCTA	miRNA	miR159a
peony_peony1_1651408	21	2	TTTGGACTGAAGGGAGCCCTA	miRNA	miR159a
peony_peony1_1652010	19	2	TTTGGATCGAAGGGAGCTC	miRNA	miR159a
peony_peony1_1653775	22	1	TTTGGATTGAAGGGAGCTCATC	miRNA	miR159a
peony_peony1_1654542	20	1	TTGGACTGAAGGGAGGTCTA	miRNA	miR159a
peony_peony1_1654779	21	4	TTTGGATTGAAGGGATCTCTT	miRNA	miR159a
peony_peony1_1654834	21	2	TTTGGATTGAAGGTAGCCCTA	miRNA	miR159a
peony_peony1_1654955	24	1	TTTGGATTGAAGGGGGCTCTACCA	miRNA	miR159a
peony_peony1_1655467	29	1	TTTGGATTGAAGGGAGCTCTAGGGGATGT	miRNA	miR159a
peony_peony1_1656604	26	1	TTTGGATTGAAGGGAGCTCTATTTTC	miRNA	miR159a
peony_peony1_1656757	20	1	TTGGATTGAAGGCAGCTCTT	miRNA	miR159a
peony_peony1_1657501	21	2	TTTGGATTGAAGGGAACTCTT	miRNA	miR159a
peony_peony1_1662780	20	1	TTGTATTGAAGGGAGTTCTA	miRNA	miR159a
peony_peony1_1662881	21	2	TTTCGCTTGAAGGGAGCTCTA	miRNA	miR159a
peony_peony1_1663404	21	2	TTCGGATTGAAAGGAGCTCTA	miRNA	miR159a
peony_peony1_1663420	21	2	ATTGGGTTGAAGGGAGCTCTA	miRNA	miR159a
peony_peony1_1664532	20	1	TTGGATTGAAGGGAGCTGTG	miRNA	miR159a
peony_peony1_1665598	21	3	TTTGGAGTGTAGGGAGCTCTA	miRNA	miR159a
peony_peony1_1666206	21	1	TTTGGATTCAAGGGAGCTCTC	miRNA	miR159a
peony_peony1_1666438	21	2	TTTGGATTGATGGGAGCTTTA	miRNA	miR159a
peony_peony1_1666550	23	1	CGTTTGGATTGAAGGGAGCTCTA	miRNA	miR159a
peony_peony1_1666569	20	1	TTGGATTGAAGGGAGCTTTG	miRNA	miR159a
peony_peony1_1667041	20	1	TTGGTTTGAAGGGAGCTCTG	miRNA	miR159a
peony_peony1_1667334	21	2	TTTGGTTTGAAGGGAGATCTA	miRNA	miR159a
peony_peony1_1667647	21	1	TTTGGATTGAAGGGAACTCTG	miRNA	miR159a
peony_peony1_1669982	21	5	TTTGGATTGTAGGGTGCTCTA	miRNA	miR159a
peony_peony1_1670422	22	1	TTTGGATTGAAGGGAGCTCGAC	miRNA	miR159a
peony_peony1_1670618	21	1	TTTGGATTGACGTGAGCTCTA	miRNA	miR159a
peony_peony1_1671703	21	1	TTTGGATTCAAGGGATCTCTA	miRNA	miR159a
peony_peony1_1672786	18	1	TTTGGATTGAAGGGAACC	miRNA	miR159a
peony_peony1_1676441	22	1	TGTTGGATTGAAGGGAGCTCTA	miRNA	miR159a
peony_peony1_1679312	21	1	CTTGGATTGAAGGGACCTCTA	miRNA	miR159a
peony_peony1_1681032	22	1	TTTGGATTGAAGGCAGCTCTAA	miRNA	miR159a
peony_peony1_1687517	19	1	TTGGATTGAAGGGAACTCT	miRNA	miR159a
peony_peony1_1688877	30	1	TTTGGATTGAAGGGAACTCTATTCTTTTCT	miRNA	miR159a
peony_peony1_1690265	21	1	TTTGGATAGAAGGGAGCTCTT	miRNA	miR159a
peony_peony1_1690552	25	2	TTTGGATTGAAGGGAGCTCTTCTTC	miRNA	miR159a
peony_peony1_1690573	21	2	TGTGGATTGAAGGTAGCTCTA	miRNA	miR159a
peony_peony1_1694905	20	2	TTTGGATTGAAGGCAGCTCT	miRNA	miR159a
peony_peony1_1698074	20	1	TTTGGATTGAGGGGAGCTCT	miRNA	miR159a
peony_peony1_1702720	23	1	TTTGGATTGAAGGGAGCTCTTGC	miRNA	miR159a
peony_peony1_1705785	20	1	TTGGATGGAACGGAGCTCTA	miRNA	miR159a
peony_peony1_1706248	21	1	TTTGGATTGATGGAAGCTCTA	miRNA	miR159a
peony_peony1_1706755	24	1	TTGGATTGAAGGGAGCTCTATTCC	miRNA	miR159a
peony_peony1_1707039	21	2	TTTGGACTTAAGGGAGCTCTA	miRNA	miR159a
peony_peony1_1707829	21	1	GTTGGATTGAAGGCAGCTCTA	miRNA	miR159a
peony_peony1_1709048	21	1	TTTGGATTGAAGAGAGATCTA	miRNA	miR159a
peony_peony1_1709594	21	1	TTTGGATTGAAGGGACCTCAA	miRNA	miR159a
peony_peony1_2177168	24	1	TTTGGATTGAAGGGAGCTCTAGCA	miRNA	miR159a
peony_peony1_2177331	21	2	TTTGGATTGAGGGGCGCTCTA	miRNA	miR159a
peony_peony1_2177519	21	1	TTGGGATTGAACGGAGCTCTA	miRNA	miR159a
peony_peony1_2178828	18	1	TTTGGATTTAAGGGAGCT	miRNA	miR159a
peony_peony1_2179173	20	1	TTGCATTGAAGGGAGCCCTA	miRNA	miR159a
peony_peony1_2179697	20	1	TTTGGACTGAAGGGCGCTCT	miRNA	miR159a
peony_peony1_2182349	20	1	TTGGCTTGAAGGGAGCTCTC	miRNA	miR159a
peony_peony1_2182884	19	1	TTGGGTTGAAGGGAGCTCT	miRNA	miR159a
peony_peony1_2185343	21	1	TTTGGAATGAAGGGATCTCTA	miRNA	miR159a
peony_peony1_2186436	21	1	TTTGGATCGAAGGGAGCACTA	miRNA	miR159a
peony_peony1_2188777	21	1	TTTGGATGGAAGGGAGTTCTA	miRNA	miR159a
peony_peony1_2189213	24	1	GTTTTTGGATTGAAGGGAGCTCTA	miRNA	miR159a
peony_peony1_2194393	27	1	TTTGGATTGAAGGGAGCTCTATAAGGC	miRNA	miR159a
peony_peony1_2196832	30	1	TTTGGATTGAAGGGAGCTCTATACCTACCA	miRNA	miR159a
peony_peony1_2197375	21	1	TTTGGATTGCAGGCAGCTCTA	miRNA	miR159a
peony_peony1_2199735	20	1	TTGGATTGAAGGGAGCGCTC	miRNA	miR159a
peony_peony1_2201825	20	1	TTGGATTGAAGGGAGATCTC	miRNA	miR159a
peony_peony1_2203226	21	1	TCTGGATAGAAGGGAGCTCTA	miRNA	miR159a
peony_peony1_2205982	21	1	TTTGGATTGGAGGGATCTCTA	miRNA	miR159a
peony_peony1_2209518	25	1	TAGTTTTGGATTGAAGGGAGCTCTA	miRNA	miR159a
peony_peony1_2209522	21	1	TTTGGATTGAAGAGAGCTCTG	miRNA	miR159a
peony_peony1_2213161	21	1	TTTGGAATAAAGGGAGCTCTA	miRNA	miR159a
peony_peony1_2215801	21	1	TTTGGAATGAGGGGAGCTCTA	miRNA	miR159a
peony_peony1_2218276	21	2	TTTGGATTGCAGGGAACTCTA	miRNA	miR159a
peony_peony1_2218932	21	1	TTTAGATTGAAGGGAGCCCTA	miRNA	miR159a
peony_peony1_2219919	23	1	TTTGGATTGAAGGGCGCTCTATT	miRNA	miR159a
peony_peony1_2221268	29	1	TTTGGATTGAAGGGCGCTCTAGGCACGGC	miRNA	miR159a
peony_peony1_2222894	21	1	TTTGGATGGAAGGGAGCGCTA	miRNA	miR159a
peony_peony1_2225570	21	1	TCTGGAGTGAAGGGAGCTCTA	miRNA	miR159a
peony_peony1_2226738	21	1	TTTGGATGGAAGGGAGCTCAA	miRNA	miR159a
peony_peony1_2228284	23	1	CATTTGGTTTGAAGGGAGCTCCA	miRNA	miR159a
peony_peony1_2229132	23	1	TTTGGCTTGAAGGGAGCTCTCTT	miRNA	miR159a
peony_peony1_2229957	24	1	TTTGGATTGAAGGGAGCTCTAACT	miRNA	miR159a
peony_peony1_2231125	19	1	TTTGGATTGAAGGGAGCGC	miRNA	miR159a
peony_peony1_2231296	24	1	TTTGGATTGAAGGGAGCTCTTCCT	miRNA	miR159a
peony_peony1_2231727	26	1	TTGGATTGAAGGGAGCTCTTTTTTTT	miRNA	miR159a
peony_peony1_2232132	27	1	TTTGGATTGCAGGGAGCTCTATTTGGA	miRNA	miR159a
peony_peony1_2232577	21	1	TTTGCATCGAAGGGAGCTCTA	miRNA	miR159a
peony_peony1_2234647	21	1	TTTGGATTGAAGAAAGCTCTA	miRNA	miR159a
peony_peony1_2235739	28	1	TTTGGATTGAAGGGAGCTCTAGGGGCCG	miRNA	miR159a
peony_peony1_2235828	21	1	TTTAGATTGAAGGGAGCTCTC	miRNA	miR159a
peony_peony1_2236015	21	1	TTTGGATTGAAGGGAACTCAA	miRNA	miR159a
peony_peony1_2236417	20	1	ATTGGATTGAAGGGAACTCT	miRNA	miR159a
peony_peony1_2237550	28	1	TTTGGATTGAAGGGAGCTCTAATAGATA	miRNA	miR159a
peony_peony1_2237985	21	1	TTTTGATTGAAGGGAGCTCTC	miRNA	miR159a
peony_peony1_2242460	20	3	TTTGGAGTGAAGGGAGCTCT	miRNA	miR159a
peony_peony1_2244780	22	2	ATTTGGATTGAAGGGAGCTCTT	miRNA	miR159a
peony_peony1_2250579	19	1	TGGATTGAAGGGAGCTCTC	miRNA	miR159a
peony_peony1_2256531	21	1	TTTGGATTGAAGGGACTTCTA	miRNA	miR159a
peony_peony1_2259171	24	2	TTTGGATTGAAGGGAGCTCTCTTC	miRNA	miR159a
peony_peony1_2260429	21	1	TTTGGACTGAAGGGAGTTCTA	miRNA	miR159a
peony_peony1_2260531	23	1	TTTGGGTTGAAGGGAGCTCTAAT	miRNA	miR159a
peony_peony1_2260915	21	1	TTTGAATTGAAGGGGGCTCTA	miRNA	miR159a
peony_peony1_2261191	20	1	TGGGATTGAAGGGAGCTCGA	miRNA	miR159a
peony_peony1_2267703	21	2	TTTGCATTGAAGGGAGCTCTC	miRNA	miR159a
peony_peony1_2270454	19	1	TGGCTTGAAGGGAGCTCTA	miRNA	miR159a
peony_peony1_2271466	20	1	TTTGGATAGAAGGGAGCTCT	miRNA	miR159a
peony_peony1_2271855	21	1	TTTGGAGAGAAGGGAGCTCTA	miRNA	miR159a
peony_peony1_2272804	21	1	TTAGGTTTGAAGGGAGCTCTA	miRNA	miR159a
peony_peony1_2274442	25	1	TTTGGATTGAAGGGAGCCCTAGACT	miRNA	miR159a
peony_peony1_2277859	21	2	ATTGGATTGAAGGGAGCTCGA	miRNA	miR159a
peony_peony1_2278955	27	1	TTGGATTGAAGGGAGCTTTTTTCATCT	miRNA	miR159a
peony_peony1_2281261	22	1	TTTGGATTGAAGGGCGCTCTTC	miRNA	miR159a
peony_peony1_2281611	21	1	TTTGGATGGAAGGTAGCTCTA	miRNA	miR159a
peony_peony1_2281710	22	1	TTTGGATTGAAGGGAGCTCCTG	miRNA	miR159a
peony_peony1_2283961	23	1	TTTGGATTGAAGGGAGCTTTTTT	miRNA	miR159a
peony_peony1_2286355	30	1	TTTGGATTGAAGGGAGCTCTACGGGCTCCA	miRNA	miR159a
peony_peony1_2286625	29	1	TTTGGATTGAAGGGAGCTCTAGGAGAGAT	miRNA	miR159a
peony_peony1_2288741	21	2	TTTGAAATGAAGGGAGCTCTA	miRNA	miR159a
peony_peony1_2289226	21	1	TTTGGATCGAAGGGATCTCTA	miRNA	miR159a
peony_peony1_2289738	21	1	TTTGGACGGAAGGGAGCTCTA	miRNA	miR159a
peony_peony1_2291965	24	1	AACTTTGGATTGAAGGGAGCTCTA	miRNA	miR159a
peony_peony1_2292234	20	1	TGGGATTGAAGGGACCTCTA	miRNA	miR159a
peony_peony1_2293363	20	1	TCGGATTGAACGGAGCTCTA	miRNA	miR159a
peony_peony1_2294144	21	1	TTTAGATTGAAGGGAGTTCTA	miRNA	miR159a
peony_peony1_2295815	22	1	TTTGGATTAAAGGGAGCTCTAA	miRNA	miR159a
peony_peony1_2296216	24	1	TTTGGATTGAGGGGAGCTCTTTAC	miRNA	miR159a
peony_peony1_2296223	21	1	TTTGTATTGAAGGGACCTCTA	miRNA	miR159a
peony_peony1_2297106	24	1	TTTGGGTTGAAGGGAGCTCTAATT	miRNA	miR159a
peony_peony1_2301013	22	1	CTTGGATTGAAGGGAGCTCTTC	miRNA	miR159a
peony_peony1_2301085	21	1	TTTCGATTGAAGGGAGCTCTT	miRNA	miR159a
peony_peony1_2303178	20	1	TTGGATTGAAGGGAGTTCGA	miRNA	miR159a
peony_peony1_2303273	22	1	TTGGATTGAAGGGAGTGCTACA	miRNA	miR159a
peony_peony1_2305865	21	1	TTTGGATTGAACGAAGCTCTA	miRNA	miR159a
peony_peony1_2306738	21	1	TTTGGATAGAAGCGAGCTCTA	miRNA	miR159a
peony_peony1_2308472	21	1	TCTGGATTGGAGGGAGCTCTA	miRNA	miR159a
peony_peony1_2310276	21	1	TTTGGATTGAAAGGAGCTCTT	miRNA	miR159a
peony_peony1_2310280	20	1	TCGGATTGAAGGGAGCTCTC	miRNA	miR159a
peony_peony1_2311302	29	1	TTTGGATTGAAGGGAGCTCTAGTGGGCGG	miRNA	miR159a
peony_peony1_2312789	27	1	TTTGGAATGAAGGGAGCTCTAAAGGCT	miRNA	miR159a
peony_peony1_2316925	21	1	TTTGGATTCAAGGGAGCGCTA	miRNA	miR159a
peony_peony1_2320595	21	1	TTGGATTGAAGGGTGCTCTAT	miRNA	miR159a
peony_peony1_2321536	21	2	TTCGGCTTGAAGGGAGCTCTA	miRNA	miR159a
peony_peony1_2325214	25	1	TTTGGATTGAAGGGAGCTCTAACCT	miRNA	miR159a
peony_peony1_2325276	21	2	TTTGGATTGTAGGCAGCTCTA	miRNA	miR159a
peony_peony1_2328247	25	1	TTTGGATTGAAGGGAGCTCTACACA	miRNA	miR159a
peony_peony1_2328646	29	1	TTTGGATTGAAGGGAGCTCTAGAGCGCCA	miRNA	miR159a
peony_peony1_2330327	22	1	TTTGGATTGAAGGGAGATCTAC	miRNA	miR159a
peony_peony1_2330477	20	1	TTTGGATTGATGGGAGCTCT	miRNA	miR159a
peony_peony1_2332141	20	1	ATTGCATTGAAGGGAGCTCT	miRNA	miR159a
peony_peony1_2332846	25	2	TTTGGATTGAAGGGAGCTCTAGTCT	miRNA	miR159a
peony_peony1_2334540	21	4	TTTGGATTAAAGGGGGCTCTA	miRNA	miR159a
peony_peony1_2334926	21	1	TTTGGATTGTAGGGAACTCTA	miRNA	miR159a
peony_peony1_2335483	21	1	TGTGTATTGAAGGGAGCTCTA	miRNA	miR159a
peony_peony1_2335925	20	1	TTGGATTGAAGGCAGCCCTA	miRNA	miR159a
peony_peony1_2336150	21	1	TTTGGATTGAAGGTAGGTCTA	miRNA	miR159a
peony_peony1_2336724	20	1	TTTGGATTGAAAGGAGCTTT	miRNA	miR159a
peony_peony1_2339157	24	1	GCCTTTGGATTGAAGGGAGCTCTA	miRNA	miR159a
peony_peony1_2339990	21	1	TTTGGATAGAAGGGATCTCTA	miRNA	miR159a
peony_peony1_2341198	21	1	TTTGGATTGAAGGGATATCTA	miRNA	miR159a
peony_peony1_2341317	21	1	TTGGGACTGAAGGGAGCTCTA	miRNA	miR159a
peony_peony1_2346147	29	1	TTTGGATTGAAGGGAGCTCTAAATGTTTG	miRNA	miR159a
peony_peony1_2348830	21	2	TTTGGATTCAAGGGAGCCCTA	miRNA	miR159a
peony_peony1_2349383	21	1	TTTGGATAGCAGGGAGCTCTA	miRNA	miR159a
peony_peony1_2350361	20	1	TTGGATTGACGGGAGCTCTG	miRNA	miR159a
peony_peony1_2353273	24	1	TTTGGATGGAAGGGAGCTCTACCA	miRNA	miR159a
peony_peony1_2354805	20	1	TTGGATTGAAGGGAGCTGGA	miRNA	miR159a
peony_peony1_2355389	20	1	TTGGGATTGAAGGGAGCTCT	miRNA	miR159a
peony_peony1_2356465	21	1	ATTGGATTGAACGGAGCTCTA	miRNA	miR159a
peony_peony1_2357852	21	1	TTTGGATTTAAGGGAGCGCTA	miRNA	miR159a
peony_peony1_2357875	20	1	TTGGATTGAAGTGAGCACTA	miRNA	miR159a
peony_peony1_2358873	24	1	TTTGGATTGAAGGGAGCTCTTACT	miRNA	miR159a
peony_peony1_2359140	21	1	TTGGGATTGAAGGGAGCTCGA	miRNA	miR159a
peony_peony1_2359254	21	3	TTTTGAGTGAAGGGAGCTCTA	miRNA	miR159a
peony_peony1_2360849	25	1	TTTGGATTGAAGGGAGCTCTTTATC	miRNA	miR159a
peony_peony1_2360862	21	2	TTTGGAGTGAAGGGAACTCTA	miRNA	miR159a
peony_peony1_2361571	24	1	TTTGGATTGAAGGGAGCTCTTTTA	miRNA	miR159a
peony_peony1_2362536	21	1	TTTGGATTGAAGGTAGCTCTG	miRNA	miR159a
peony_peony1_2362938	21	1	TTTGGATTAAAGGGAACTCTA	miRNA	miR159a
peony_peony1_2364826	23	1	TTTGGATTGAAGGGAGCTCAATT	miRNA	miR159a
peony_peony1_2367415	22	1	TTGCATTGAAGGGAGCTCTATT	miRNA	miR159a
peony_peony1_2368971	19	1	TTTGGATTGAAGGGTGCTT	miRNA	miR159a
peony_peony1_2370997	24	1	TTTGGATTGAAGGGAGCTCTATAT	miRNA	miR159a
peony_peony1_2371714	24	1	TTTGGATTGAAGGGAGCTCTACGG	miRNA	miR159a
peony_peony1_2376353	21	1	TTTAGATTGGAGGGAGCTCTA	miRNA	miR159a
peony_peony1_2376889	22	1	TTTGGATTGAAGGGAGCTCAAT	miRNA	miR159a
peony_peony1_2382014	30	1	TTTGGATTGAAGGGAGCTCTAGACGGCGCA	miRNA	miR159a
peony_peony1_2382818	21	1	GTTGGATTGAAGGGACCTCTA	miRNA	miR159a
peony_peony1_2383949	22	1	TTTGGATGGAAGGGAGCTCTCT	miRNA	miR159a
peony_peony1_2385006	21	1	TTTGGATAGAAGGGAGATCTA	miRNA	miR159a
peony_peony1_2385244	21	1	TTTGGATAGAAGGGCGCTCTA	miRNA	miR159a
peony_peony1_2385908	21	1	TTTGGATCGCAGGGAGCTCTA	miRNA	miR159a
peony_peony1_2386269	20	1	TTGGGTTGAAGGGAGCTTTA	miRNA	miR159a
peony_peony1_2386354	22	1	CTTTGGATTGATGGGGGCTCTA	miRNA	miR159a
peony_peony1_2386938	30	1	TTTGGATTGAAGGGAGCTCTAAGGAGAATA	miRNA	miR159a
peony_peony1_2387456	22	1	TTTGGATTGCAGGGAGCTCTAT	miRNA	miR159a
peony_peony1_2387670	24	1	TTTGGATTGAAGGGAGCTCTATAC	miRNA	miR159a
peony_peony1_2388058	27	1	TTTGGATTGAAGGGAGCTCTAATTTTA	miRNA	miR159a
peony_peony1_2388379	21	1	TATGGCTTGAAGGGAGCTCTA	miRNA	miR159a
peony_peony1_2389471	21	2	TTTGGAGTGAAGGGAGCTCTG	miRNA	miR159a
peony_peony1_2390120	24	1	AGATTTGGATTGAAGGGAGCTCTC	miRNA	miR159a
peony_peony1_2390296	25	2	TTTGGATTGAAGGGAGCTCTTTTAT	miRNA	miR159a
peony_peony1_2391302	21	1	TTTGGATTGAGGTGAGCTCTA	miRNA	miR159a
peony_peony1_2392268	29	1	TTTGGATTGAAGGGAGCTCTAATCTTTTC	miRNA	miR159a
peony_peony1_2392295	21	2	TTTGGATCGACGGGAGCTCTA	miRNA	miR159a
peony_peony1_2400820	30	1	TTTGGATTGAAGGGAGCTCTACACCCAGGA	miRNA	miR159a
peony_peony1_2402370	24	1	TTTGGATTGAAGGGAGCCCTCTTT	miRNA	miR159a
peony_peony1_2410610	21	1	TTTGGATTTAAGGGAACTCTA	miRNA	miR159a
peony_peony1_2411418	20	1	TTTGGATTGAAGGGAGGGCT	miRNA	miR159a
peony_peony1_2413342	19	1	TTTGGATTGAAGGGAGCCT	miRNA	miR159a
peony_peony1_2421036	22	1	TTGGATTGAAGGGATCTCTACA	miRNA	miR159a
peony_peony1_2421290	20	1	TTGGATTGAAGGGAGATCTG	miRNA	miR159a
peony_peony1_2422014	24	1	TTTGGATTGAAGGGAGCTCTAACC	miRNA	miR159a
peony_peony1_2424215	20	1	TTGGGTTGAACGGAGCTCTA	miRNA	miR159a
peony_peony1_2427261	20	1	TTTGGGTAGAAGGGAGCTCT	miRNA	miR159a
peony_peony1_2427325	23	1	TTTGGATTGTAGGGAGCTCTCCT	miRNA	miR159a
peony_peony1_2427355	20	1	TTTGGAGTAAAGGGAGCTCT	miRNA	miR159a
peony_peony1_2427726	21	1	TTTGGATTGAAGTGAGCTCAA	miRNA	miR159a
peony_peony1_2430815	25	1	TTTGGATTGAAGGGAGCTCTTCAGC	miRNA	miR159a
peony_peony1_2431324	27	1	TTTGGATTGAAGGGAGCTCTAGACGAC	miRNA	miR159a
peony_peony1_2431432	30	1	TTTGGGTTGAAGGGAGCTCTAGCCCTCCCA	miRNA	miR159a
peony_peony1_2431796	22	1	TTGGATTGAAGGGCGCTCTAGA	miRNA	miR159a
peony_peony1_2434962	18	1	TTGGATTGAAGGGACCTC	miRNA	miR159a
peony_peony1_2436778	21	1	TTTGGACTAAAGGGAGCTCTA	miRNA	miR159a
peony_peony1_2437231	22	1	TTTGGGTTGAAGGGAGCTCTAT	miRNA	miR159a
peony_peony1_2441052	20	1	TTGGATTTGAGGGAGCTCTA	miRNA	miR159a
peony_peony1_2442967	22	1	TTTGGGTTGAAGGGAGCTCTTC	miRNA	miR159a
peony_peony1_2443214	22	1	TTGGATTGAAGGGAGCTTTTAT	miRNA	miR159a
peony_peony1_2443574	21	1	TTTGGATTGACGGTAGCTCTA	miRNA	miR159a
peony_peony1_2444050	21	2	TTTGGATTGGATGGAGCTCTA	miRNA	miR159a
peony_peony1_2446454	24	1	TTTGGATTGAAGGGAGCTTTAATC	miRNA	miR159a
peony_peony1_2446577	20	1	TTGGATTGCGGGGAGCTCTA	miRNA	miR159a
peony_peony1_2448276	19	1	TTGGATTGAAGGGGGCTCT	miRNA	miR159a
peony_peony1_2449316	29	1	TTTGGATTGAAGGGAGTTCTAGTGGTGCA	miRNA	miR159a
peony_peony1_2451555	21	1	ATTGGATTGAAGGGAGCTGTA	miRNA	miR159a
peony_peony1_2453469	24	1	TTTGGATTGAAGGGAGCTCTATGT	miRNA	miR159a
peony_peony1_2453874	21	1	TTTGGATTGAACGGAGCTCGA	miRNA	miR159a
peony_peony1_2455062	21	1	TGTGGATTGAAGGGAGCTCGA	miRNA	miR159a
peony_peony1_2455808	20	1	TTGGATTGAAGGGAGCTGTT	miRNA	miR159a
peony_peony1_2458492	20	1	CTGGCTTGAAGGGAGCTCTA	miRNA	miR159a
peony_peony1_2458667	21	1	TTTTGATTGCAGGGAGCTCTA	miRNA	miR159a
peony_peony1_2462036	20	1	TTTGGATTGAAGGGAACTCC	miRNA	miR159a
peony_peony1_2462623	21	2	TTTGGTCTGAAGGGAGCTCTA	miRNA	miR159a
peony_peony1_2463189	21	1	TTTGGATTGAAGCGAGCCCTA	miRNA	miR159a
peony_peony1_2465050	21	2	TTTGCGTTGAAGGGAGCTCTA	miRNA	miR159a
peony_peony1_2466107	22	1	TTTTGGGTTGAAGGGAGCTCTA	miRNA	miR159a
peony_peony1_2468211	29	1	TTTGGATTGAAGGGAGCTCTACGGCGCCA	miRNA	miR159a
peony_peony1_2468391	21	1	TTTGGATAGAAGGGTGCTCTA	miRNA	miR159a
peony_peony1_2468615	24	1	TCTTTTGGATTGAAGGGAGCTCTA	miRNA	miR159a
peony_peony1_2470667	26	1	TTTGGATTGAAGGGAGCTCTCTTTCA	miRNA	miR159a
peony_peony1_2472879	21	1	TTTGGAATGAAGAGAGCTCTA	miRNA	miR159a
peony_peony1_2474475	21	1	TTTGGATTGAAGGTAGCTCTC	miRNA	miR159a
peony_peony1_2475505	21	1	TTTGGACTGAAGGGAGGTCTA	miRNA	miR159a
peony_peony1_2477401	21	1	ATTGGATTGAAGGGAACTCTA	miRNA	miR159a
peony_peony1_2477574	21	1	TTTGGATCGAAGGGACCTCTA	miRNA	miR159a
peony_peony1_2478235	21	1	TTTGGATTGAACGGAGCGCTA	miRNA	miR159a
peony_peony1_2479035	21	1	TTTGGATTGAAGGGAGCCATA	miRNA	miR159a
peony_peony1_2480148	21	1	TTTGGATTGATGGGAACTCTA	miRNA	miR159a
peony_peony1_2482148	23	1	TTTGGATGGAAGGGAGCTCTACA	miRNA	miR159a
peony_peony1_2482308	21	1	TGTGGATTGAAGTGAGCTCTA	miRNA	miR159a
peony_peony1_2487009	21	1	TTTGGATTGGAGCGAGCTCTA	miRNA	miR159a
peony_peony1_2487635	21	1	TTTGGATTGAAGTGAGCTCTC	miRNA	miR159a
peony_peony1_2489803	20	1	TTTGGATTAAAGGGAGCTCT	miRNA	miR159a
peony_peony1_2489827	29	1	TTTGGATTGAAGGGAGCTCTACGGGGTCC	miRNA	miR159a
peony_peony1_2491476	21	1	TTTGGATTCAAGGAAGCTCTA	miRNA	miR159a
peony_peony1_2491841	21	2	TTTGGATTGAAGGGACCTGTA	miRNA	miR159a
peony_peony1_2492636	20	1	TTGGAGTGAAGGGAGGTCTA	miRNA	miR159a
peony_peony1_2492803	21	1	TTTGGATTACAGGGAGCTCTA	miRNA	miR159a
peony_peony1_2494881	24	1	TTTGGATTGAAGGGACCTCTCACT	miRNA	miR159a
peony_peony1_2494895	21	1	ATTGGATTGAAGGGGGCTCTA	miRNA	miR159a
peony_peony1_2496622	23	2	TTGGATTGAAGGGAGCTCTACCA	miRNA	miR159a
peony_peony1_2497854	21	1	TTTGGATTCAAGGGAGCTGTA	miRNA	miR159a
peony_peony1_2498865	21	2	TGTGGATTGAAGGGATCTCTA	miRNA	miR159a
peony_peony1_2500687	21	1	TTTGGATTGAAGGGAGCTATC	miRNA	miR159a
peony_peony1_2501047	24	1	TTGGATTGAAGGGAGCTCATTTTA	miRNA	miR159a
peony_peony1_2503016	26	1	TTTGGATTGAAGGGAGCTCTAAGCCG	miRNA	miR159a
peony_peony1_2504876	21	1	TTTGGATTGACGGGAGCACTA	miRNA	miR159a
peony_peony1_2505649	22	1	TTTGGATTGAGGGGAGCTCTAA	miRNA	miR159a
peony_peony1_2511613	21	1	TTTGGATTGTAGGGACCTCTA	miRNA	miR159a
peony_peony1_2512355	30	1	TTTGGATTGAAGGGAGCTCTAGCGGCGCCA	miRNA	miR159a
peony_peony1_2515832	21	1	TTTGGATAGAAGGGAGCTGTA	miRNA	miR159a
peony_peony1_2516329	21	2	TTGGGATTGAAGGGAGCGCTA	miRNA	miR159a
peony_peony1_2517447	21	1	TTTGGATTGAAGGGTGCTCGA	miRNA	miR159a
peony_peony1_2519763	21	1	CTTGGATTGAAAGGAGCTCTA	miRNA	miR159a
peony_peony1_2519851	23	1	TTTGGATTGAAGGGGGCTCTTTC	miRNA	miR159a
peony_peony1_2519968	21	1	TCTGGATTGAAGGGATCTCTA	miRNA	miR159a
peony_peony1_2520437	24	1	TTTGGATTGAAGGGAGCGCTACCA	miRNA	miR159a
peony_peony1_2522299	21	2	TTTGGATTGAAGGAAGCTCGA	miRNA	miR159a
peony_peony1_2524782	21	1	TATGGATTGAAGGAAGCTCTA	miRNA	miR159a
peony_peony1_2525310	20	1	TTGGTTTGGAGGGAGCTCTA	miRNA	miR159a
peony_peony1_2525614	23	1	TTGGATTGAAGGGAGCTCTATTA	miRNA	miR159a
peony_peony1_2530598	27	1	TTTGGATTGAAGGGAGCTCTAATTTCA	miRNA	miR159a
[truncated: 24,298 more rows]
