# Supplementary material for: Identification and characterization of microRNAs in tree peony during chilling induced dormancy release by high-throughput sequencing
Source: Sci Rep. 2018 Mar 14;8:4537. doi: 10.1038/s41598-018-22415-5 (PMC5852092; doi:10.1038/s41598-018-22415-5)
Supplement: Supplementary file 5 — Additional file 3 [file 41598_2018_22415_MOESM5_ESM.xlsx]

## Sheet: Sheet1
Supplementary information Identification and characterization of microRNAs in Paoenia suffruticosa during chilling induced dormancy release by high-throughput sequencing Yuxi Zhang¶, Yanyan Wang¶, Xuekai Gao, Chunying Liu, Shupeng Gai* College of Life Sciences, Qingdao Agricultural University, Key Lab of Plant Biotechnology in Universities of Shandong Province, Changcheng Road 700, Qingdao, China…
Additional file 3 All known differentially expressed miRNAs among three libraries
name	sequence	6d chilling	18d chilling	24d chilling
miR159a	TTTGGATTGAAGGGAGCTCTA	215316	232033	261738
miR5266	CGGGGGACTGCTCGGGCC	46659	39563	57262
miR1509b	TTAATCAAGGGAATAGTTT	6623	8207	233
miR319a-3p	TTGGACTGAAGGGAGCTCCC	4587	11200	7432
miR166h-3p	TCTCGGACCAGGCTTCATTCC	3761	17903	11027
miR166a	TCGGACCAGGCTTCATTCCCC	3665	19051	7933
miR6113	TGAAACTCAAGAAAACGTCG	2367	4552	2504
miR159b-3p	TATTGGAGTGAAGGGAGCTCC	2067	5704	2505
miR6441	AATTGACGGAAGGGCACA	1738	1553	3920
miR403	TTAGATTCACGCACAAACCCA	1629	3659	2662
miR5658	ATGATGATGATGCTGAGAC	1085	640	723
miR390b-5p	AAGCTCAGGAGGGATAGCACC	1062	2193	3466
miR6284	TACTTGGACCCTGAATGAAGATT	954	2398	1505
miR168a	TCGCTTGGTGCAGGTCGGGAA	738	2375	3210
miR167a	TGAAGCTGCCAGCATGATCTGA	714	1339	884
miR162-3p	TCGATAAACCTCTGCATCCA	551	1236	913
miR7984a	TCCGACTTTGTGAAATGACTT	492	778	953
miR162a	TCGATAAACCTCTGCATCCAG	489	954	602
miR164a	TGGAGAAGCAGGGCACGTGCA	332	409	900
miR394a	TTGGCATTCTGTCCACCTCC	307	1266	385
miR5213-5p	TGCGTGTGTCTTCACCTCTGA	293	1228	606
miR5077	TTCACGTCGGGTTCACCA	288	1483	1529
miR171a	TGATTGAGCCGCGCCAGTATC	277	234	346
miR156k	TGACGGAGAGAGAGAGCACAC	263	51	161
miR2109	TGCGCGTATCTTCGCCTCTGA	260	1340	464
miR169r-3p	GCAAGTTGTCTTTGGCTACA	218	837	615
miR160a	TGCCTGGCTCCCTGTATGCCA	216	1071	577
miR157a	TTGACAGAAGATAGAGAGCAC	186	55	108
miR2916	TGGGGGCTCGAAGACGATCA	159	62	218
miR168a-3p	CCCGCCTTGCATCAACTGAAT	151	140	295
miR171b-3p	TTGAGCCGCGTCAATATCTCT	141	136	179
miR894	TGTTCGTTTCACGTCGGGTTCACCA	131	320	530
miR5139	AACCTGGCTCTGATACCA	113	425	119
miR3627-5p	TTGTCGCAGGAGTGATGGCACT	106	115	89
miR1881	AATGATTGTAGTAGTGGTGGTGGT	96	49	98
miR2105	TTGCGATGGAGATAGATTCAT	94	169	101
miR6478	CCGACCTTAGCTCAGTTGGTAGA	64	270	187
miR160a-3p	GCGTATGAGGAGCCAAGCATA	60	45	49
miR2637	AAATATTCCACTGATCAACTG	53	119	42
miR172a	AGAATCTTGATGATGCTGCAT	51	96	84
miR6108c	AATCGTAAGAAGAATGCTGAAGCC	51	103	45
miR169a	CAGCCAAGGATGACTTGCCGA	50	170	77
miR5371-5p	TTGGAATCTAGTCGACTCAGAC	48	205	27
miR396c	TTCAAGAAAGTCGTGGGAGA	48	48	73
miR3630-3p	TGGGAATCTCTCTGATGCAC	41	65	85
miR167b-3p	GGTCATGCTCTGACAGCCTCACT	41	56	33
miR858b	TTCGTTGTCTGTTCGACCTTG	41	80	30
miR5059	TCCTGGGCAGCAACACCA	38	200	206
miR170-5p	TATTGGCCCGGTTCATTCAGA	38	200	109
miR6279	TAGAAAGTAATTCCATGACACC	28	44	34
miR165a	TCGGACCAGGCTTCATCCCCT	28	129	44
miR390a-3p	CGCTATCCATCCTGAGTCTCA	26	139	136
miR5072	AACGACTCCCCAGCAGAGTCGCCA	23	178	622
miR5054	GCCCCACGGTGGGCGCCA	22	99	162
miR398b-3p	TTGTGTTCTCAGGTCACCCCT	13	21	39
miR5519	TGGTATAAGTACTTGGACTAG	84	189	0
miR4414b	TGTGAATGATGCGGGAGACAA	70	0	102
miR8031	TTGACACCGCTACAAGACTTG	40	0	43
miR3630-5p	GCAAGTGACGATAAACAGACA	43	0	39
miR1167	AGGCTGTGATGTTTGAAACT	35	0	33
miR319a	TTGGACTGAAGGGAGCTCCCT	0	4519	10486
miR5757	TGTGATTTGTATAACAGCCCA	0	841	466
miR4243	TCGAAATTATAGATTGGCACA	0	673	543
miR5813	AACAGCCTCTGGTCGATGGA	0	552	920
miR7532a	GAACAGCCTCTGGTCGATGGA	0	383	895
miR8155	TAACCATGGGCTCTGATACCA	0	284	87
miR1159.1	TGCCCGTCGCCCGATTGCCGA	0	272	776
miR2598	CTTAAGACTGATTTTCTGCCA	0	161	33
miR1084	TAGCTTAGTGTGGATGTTCCCA	0	100	74
miR530-5p	TGCATTTGCACCTGCACCTCA	0	58	45
miR6476a	TATCAGTAGAGATCAAACATGA	0	43	20
miR396b-3p	GCTCAAGAAAGCTGTGGGAAA	0	17	18
miR7516-5p	TGCGGGTGTCTTCACCTCTGA	0	15	11
miR1067	ATCATTATCTGAAGTTTGAAGCCA	0	15	11
miR6300	GTCGTTGTAGTATAGTGG	10410	0	0
miR319i	TTGGACTGAAGGGGGCTCCC	1408	0	0
miR7838	CATGTAGGTAGGTAGGAGGAA	29	0	0
miR8126-3p	TTAGGATTTTGACTCATGCA	0	573	0
miR6479	ATCAATGGAGATACTAACTCA	0	509	0
miR2949b	TCTGTTAAATGGATTTGCCA	0	280	0
miR5057	AAGATATTCAGAATTCATTTGACA	0	195	0
miR6144	TGACGAACTTCTTCATGAGCC	0	137	0
miR7743-3p	TTGAATTTTTGGATTGATCTTT	0	102	0
miR6483	TTTGTAGATATTGTTCAGGAAC	0	87	0
miR5083	ACTACAATTATCTGATCA	0	78	0
miR1310	AGGCATCGGGGGCGCAACGCCCTCGA	0	70	0
miR395b	TAAAGTGTTTGGGTTGGAACCC	0	68	0
miR2645	TTTCAGAGATGATGATATACT	0	59	0
miR7996a	ATTGGTCGTATGAAATTCTAAAA	0	57	0
miR7698-5p	TTGTTAATCAAGGTTTTCTGA	0	50	0
miR1511-3p	ACTGGCTCTGATACCATTGTAACA	0	46	0
miR3448-5p	CCAGGAACAACATATTCGGAA	0	32	0
miR5166	TGGCCACCAGGATTCATCACA	0	30	0
miR536f	TTGGCTGCACAAGCTGTTGCA	0	25	0
miR5169	ATTCGTGACCAAGTTCGTAGAACA	0	24	0
miR156f-3p	GCTCACTCTCTATCTGTCACC	0	23	0
miR4414a-5p	AGCTGCTGACTCGTTCATTCA	0	23	0
miR5183	TTATGTGGACAATTTTGATCA	0	23	0
miR5051	TTTCGGCAGTTCAAACTGGGA	0	22	0
miR1520a	ATAGAACATGAGCATGACATGACA	0	16	0
miR827	TTAGATGACCATCAACGAACA	0	14	0
miR397-5p	TTGAGCGCAGCGTTGATGAGC	0	13	0
miR5674a	TTATTGTCTTCGTAATTATCA	0	13	0
miR5677	TAATGGTCTTTAATCAAGGA	0	13	0
miR2111a-5p	TAATCTGCATCCTGAGGTTTA	0	8	0
miR5224b	CGGAATAAGGATTGGCTCTGAGGACA	0	0	795
miR1217-5p	TGGTACCAGTTTTGAAATGGC	0	0	433
miR4357	AGCGTGTTGATTGTCGGTGCAT	0	0	360
miR774b-5p	ATGAGATGATGATTTGGATA	0	0	159
miR1886.1	TGAGAGACGTAGAAGAAATCA	0	0	51
miR5665	TTGGTGGAAGGATCTGGTGAA	0	0	48
miR5227	GAAGAGAATGAAATTGATGTA	0	0	46

## Sheet: shared miRNAs in three librarie
Supplementary information Identification and characterization of microRNAs in Paoenia suffruticosa during chilling induced dormancy release by high-throughput sequencing Yuxi Zhang¶, Yanyan Wang¶, Xuekai Gao, Chunying Liu, Shupeng Gai* College of Life Sciences, Qingdao Agricultural University, Key Lab of Plant Biotechnology in Universities of Shandong Province, Changcheng Road 700, Qingdao, China…
name	sequence	6d chilling	18d chilling	24d chilling
miR159a	TTTGGATTGAAGGGAGCTCTA	215316	232033	261738
miR5266	CGGGGGACTGCTCGGGCC	46659	39563	57262
miR1509b	TTAATCAAGGGAATAGTTT	6623	8207	233
miR319a-3p	TTGGACTGAAGGGAGCTCCC	4587	11200	7432
miR166h-3p	TCTCGGACCAGGCTTCATTCC	3761	17903	11027
miR166a	TCGGACCAGGCTTCATTCCCC	3665	19051	7933
miR6113	TGAAACTCAAGAAAACGTCG	2367	4552	2504
miR159b-3p	TATTGGAGTGAAGGGAGCTCC	2067	5704	2505
miR6441	AATTGACGGAAGGGCACA	1738	1553	3920
miR403	TTAGATTCACGCACAAACCCA	1629	3659	2662
miR5658	ATGATGATGATGCTGAGAC	1085	640	723
miR390b-5p	AAGCTCAGGAGGGATAGCACC	1062	2193	3466
miR6284	TACTTGGACCCTGAATGAAGATT	954	2398	1505
miR168a	TCGCTTGGTGCAGGTCGGGAA	738	2375	3210
miR167a	TGAAGCTGCCAGCATGATCTGA	714	1339	884
miR162-3p	TCGATAAACCTCTGCATCCA	551	1236	913
miR7984a	TCCGACTTTGTGAAATGACTT	492	778	953
miR162a	TCGATAAACCTCTGCATCCAG	489	954	602
miR164a	TGGAGAAGCAGGGCACGTGCA	332	409	900
miR394a	TTGGCATTCTGTCCACCTCC	307	1266	385
miR5213-5p	TGCGTGTGTCTTCACCTCTGA	293	1228	606
miR5077	TTCACGTCGGGTTCACCA	288	1483	1529
miR171a	TGATTGAGCCGCGCCAGTATC	277	234	346
miR156k	TGACGGAGAGAGAGAGCACAC	263	51	161
miR2109	TGCGCGTATCTTCGCCTCTGA	260	1340	464
miR169r-3p	GCAAGTTGTCTTTGGCTACA	218	837	615
miR160a	TGCCTGGCTCCCTGTATGCCA	216	1071	577
miR157a	TTGACAGAAGATAGAGAGCAC	186	55	108
miR2916	TGGGGGCTCGAAGACGATCA	159	62	218
miR168a-3p	CCCGCCTTGCATCAACTGAAT	151	140	295
miR171b-3p	TTGAGCCGCGTCAATATCTCT	141	136	179
miR894	TGTTCGTTTCACGTCGGGTTCACCA	131	320	530
miR5139	AACCTGGCTCTGATACCA	113	425	119
miR3627-5p	TTGTCGCAGGAGTGATGGCACT	106	115	89
miR1881	AATGATTGTAGTAGTGGTGGTGGT	96	49	98
miR2105	TTGCGATGGAGATAGATTCAT	94	169	101
miR6478	CCGACCTTAGCTCAGTTGGTAGA	64	270	187
miR160a-3p	GCGTATGAGGAGCCAAGCATA	60	45	49
miR2637	AAATATTCCACTGATCAACTG	53	119	42
miR172a	AGAATCTTGATGATGCTGCAT	51	96	84
miR6108c	AATCGTAAGAAGAATGCTGAAGCC	51	103	45
miR169a	CAGCCAAGGATGACTTGCCGA	50	170	77
miR5371-5p	TTGGAATCTAGTCGACTCAGAC	48	205	27
miR396c	TTCAAGAAAGTCGTGGGAGA	48	48	73
miR3630-3p	TGGGAATCTCTCTGATGCAC	41	65	85
miR167b-3p	GGTCATGCTCTGACAGCCTCACT	41	56	33
miR858b	TTCGTTGTCTGTTCGACCTTG	41	80	30
miR5059	TCCTGGGCAGCAACACCA	38	200	206
miR170-5p	TATTGGCCCGGTTCATTCAGA	38	200	109
miR6279	TAGAAAGTAATTCCATGACACC	28	44	34
miR165a	TCGGACCAGGCTTCATCCCCT	28	129	44
miR390a-3p	CGCTATCCATCCTGAGTCTCA	26	139	136
miR5072	AACGACTCCCCAGCAGAGTCGCCA	23	178	622
miR5054	GCCCCACGGTGGGCGCCA	22	99	162
miR398b-3p	TTGTGTTCTCAGGTCACCCCT	13	21	39
