# Supplementary material for: Identification and characterization of microRNAs in tree peony during chilling induced dormancy release by high-throughput sequencing
Source: Sci Rep. 2018 Mar 14;8:4537. doi: 10.1038/s41598-018-22415-5 (PMC5852092; doi:10.1038/s41598-018-22415-5)
Supplement: Supplementary file 6 — Additional file 4 [file 41598_2018_22415_MOESM6_ESM.xlsx]

## Sheet: Sheet1
Supplementary information Identification and characterization of microRNAs in Paoenia suffruticosa during chilling induced dormancy release by high-throughput sequencing Yuxi Zhang¶, Yanyan Wang¶, Xuekai Gao, Chunying Liu, Shupeng Gai* College of Life Sciences, Qingdao Agricultural University, Key Lab of Plant Biotechnology in Universities of Shandong Province, Changcheng Road 700, Qingdao, China…
Additional file 4 Specifically differential-expression miRNAs among three libraries
name	sequence	6d chilling	18d chilling	24d chilling
miR6300	GTCGTTGTAGTATAGTGG	10410	0	0
miR319i	TTGGACTGAAGGGGGCTCCC	1408	0	0
miR5519	TGGTATAAGTACTTGGACTAG	84	189	0
miR4414b	TGTGAATGATGCGGGAGACAA	70	0	102
miR3630-5p	GCAAGTGACGATAAACAGACA	43	0	39
miR8031	TTGACACCGCTACAAGACTTG	40	0	43
miR1167	AGGCTGTGATGTTTGAAACT	35	0	33
miR7838	CATGTAGGTAGGTAGGAGGAA	29	0	0
miR774b-5p	ATGAGATGATGATTTGGATA	0	0	159
miR5665	TTGGTGGAAGGATCTGGTGAA	0	0	48
miR5227	GAAGAGAATGAAATTGATGTA	0	0	46
miR5224b	CGGAATAAGGATTGGCTCTGAGGACA	0	0	795
miR4357	AGCGTGTTGATTGTCGGTGCAT	0	0	360
miR1886.1	TGAGAGACGTAGAAGAAATCA	0	0	51
miR1217-5p	TGGTACCAGTTTTGAAATGGC	0	0	433
miR2111a-5p	TAATCTGCATCCTGAGGTTTA	0	8	0
miR5677	TAATGGTCTTTAATCAAGGA	0	13	0
miR5674a	TTATTGTCTTCGTAATTATCA	0	13	0
miR397-5p	TTGAGCGCAGCGTTGATGAGC	0	13	0
miR827	TTAGATGACCATCAACGAACA	0	14	0
miR7516-5p	TGCGGGTGTCTTCACCTCTGA	0	15	11
miR1067	ATCATTATCTGAAGTTTGAAGCCA	0	15	11
miR1520a	ATAGAACATGAGCATGACATGACA	0	16	0
miR396b-3p	GCTCAAGAAAGCTGTGGGAAA	0	17	18
miR5051	TTTCGGCAGTTCAAACTGGGA	0	22	0
miR5183	TTATGTGGACAATTTTGATCA	0	23	0
miR4414a-5p	AGCTGCTGACTCGTTCATTCA	0	23	0
miR156f-3p	GCTCACTCTCTATCTGTCACC	0	23	0
miR5169	ATTCGTGACCAAGTTCGTAGAACA	0	24	0
miR536f	TTGGCTGCACAAGCTGTTGCA	0	25	0
miR5166	TGGCCACCAGGATTCATCACA	0	30	0
miR3448-5p	CCAGGAACAACATATTCGGAA	0	32	0
miR6476a	TATCAGTAGAGATCAAACATGA	0	43	20
miR1511-3p	ACTGGCTCTGATACCATTGTAACA	0	46	0
miR7698-5p	TTGTTAATCAAGGTTTTCTGA	0	50	0
miR7996a	ATTGGTCGTATGAAATTCTAAAA	0	57	0
miR530-5p	TGCATTTGCACCTGCACCTCA	0	58	45
miR2645	TTTCAGAGATGATGATATACT	0	59	0
miR395b	TAAAGTGTTTGGGTTGGAACCC	0	68	0
miR1310	AGGCATCGGGGGCGCAACGCCCTCGA	0	70	0
miR5083	ACTACAATTATCTGATCA	0	78	0
miR6483	TTTGTAGATATTGTTCAGGAAC	0	87	0
miR1084	TAGCTTAGTGTGGATGTTCCCA	0	100	74
miR7743-3p	TTGAATTTTTGGATTGATCTTT	0	102	0
miR6144	TGACGAACTTCTTCATGAGCC	0	137	0
miR2598	CTTAAGACTGATTTTCTGCCA	0	161	33
miR5057	AAGATATTCAGAATTCATTTGACA	0	195	0
miR1159.1	TGCCCGTCGCCCGATTGCCGA	0	272	776
miR2949b	TCTGTTAAATGGATTTGCCA	0	280	0
miR8155	TAACCATGGGCTCTGATACCA	0	284	87
miR7532a	GAACAGCCTCTGGTCGATGGA	0	383	895
miR6479	ATCAATGGAGATACTAACTCA	0	509	0
miR5813	AACAGCCTCTGGTCGATGGA	0	552	920
miR8126-3p	TTAGGATTTTGACTCATGCA	0	573	0
miR4243	TCGAAATTATAGATTGGCACA	0	673	543
miR5757	TGTGATTTGTATAACAGCCCA	0	841	466
miR319a	TTGGACTGAAGGGAGCTCCCT	0	4519	10486
